# Supplementary material for: Twenty-one new species of the Simulium (Gomphostilbia) asakoae species group (Diptera, Simuliidae) in Thailand, with their genetic relationships
Source: Zookeys. 2020 Jul 20;950:51–152. doi: 10.3897/zookeys.950.51298 (PMC7387366; doi:10.3897/zookeys.950.51298)
Supplement: XML Treatment for Simulium (Gomphostilbia) teerachanense [file zookeys.950.51298-treatment4.xml]

<!DOCTYPE tp:taxon-treatment
  PUBLIC "-//TaxonX//DTD Taxonomic Treatment Publishing DTD v0 20100105//EN" "tax-treatment-NSO.dtd">
<tp:taxon-treatment xmlns:tp="http://www.plazi.org/taxpub"><tp:treatment-meta><kwd-group><label>Taxon classification</label><kwd><named-content xmlns:xlink="http://www.w3.org/1999/xlink" content-type="kingdom">Animalia</named-content></kwd><kwd><named-content xmlns:xlink="http://www.w3.org/1999/xlink" content-type="order">Diptera</named-content></kwd><kwd><named-content xmlns:xlink="http://www.w3.org/1999/xlink" content-type="family">Simuliidae</named-content></kwd></kwd-group><mixed-citation publication-type="journal"><person-group><name><surname>Takaoka</surname><given-names>Hiroyuki</given-names></name><name><surname>Srisuka</surname><given-names>Wichai</given-names></name><name><surname>Fukuda</surname><given-names>Masako</given-names></name><name><surname>Saeung</surname><given-names>Atiporn</given-names></name></person-group><article-title>Twenty-one new species of the <italic><tp:taxon-name><tp:taxon-name-part taxon-name-part-type="genus" reg="Simulium">Simulium</tp:taxon-name-part></tp:taxon-name></italic> (<italic><tp:taxon-name><tp:taxon-name-part taxon-name-part-type="genus" reg="Simulium"/><tp:taxon-name-part taxon-name-part-type="subgenus" reg="Gomphostilbia">Gomphostilbia</tp:taxon-name-part></tp:taxon-name></italic>) <italic><tp:taxon-name><tp:taxon-name-part taxon-name-part-type="genus" reg="Simulium"/><tp:taxon-name-part taxon-name-part-type="species" reg="asakoae">asakoae</tp:taxon-name-part></tp:taxon-name></italic> species group (<tp:taxon-name><tp:taxon-name-part taxon-name-part-type="order">Diptera</tp:taxon-name-part></tp:taxon-name>, <tp:taxon-name><tp:taxon-name-part taxon-name-part-type="family">Simuliidae</tp:taxon-name-part></tp:taxon-name>) in Thailand, with their genetic relationships</article-title><source>Zookeys</source><day>20</day><month>7</month><year>2020</year><volume>950</volume><fpage>51</fpage><lpage>152</lpage><pub-id pub-id-type="doi">10.3897/zookeys.950.51298</pub-id></mixed-citation></tp:treatment-meta><tp:nomenclature><tp:taxon-name><object-id xmlns:xlink="http://www.w3.org/1999/xlink" content-type="arpha" xlink:type="simple">1AFB148B-AE5C-5648-9B34-71D6A36C21D6</object-id>
              <tp:taxon-name-part taxon-name-part-type="genus" reg="Simulium">Simulium</tp:taxon-name-part> (<tp:taxon-name-part taxon-name-part-type="subgenus" reg="Gomphostilbia">Gomphostilbia</tp:taxon-name-part>) <tp:taxon-name-part taxon-name-part-type="species" reg="teerachanense">teerachanense</tp:taxon-name-part><object-id xmlns:xlink="http://www.w3.org/1999/xlink" content-type="zoobank" xlink:type="simple">http://zoobank.org/40239302-BA1E-4A02-A968-0C4AA624FF15</object-id></tp:taxon-name><tp:taxon-authority>Takaoka, Srisuka &amp; Fukuda</tp:taxon-authority><tp:taxon-status xmlns:xlink="http://www.w3.org/1999/xlink" xlink:type="simple">sp. nov.</tp:taxon-status><xref ref-type="fig" rid="F6">Figs 6</xref><xref ref-type="fig" rid="F25">, 25A</xref></tp:nomenclature><tp:treatment-sec sec-type="material" id="SECID0E1ZAG"><title>Material examined.</title><p><bold><italic>Holotype</italic></bold>: Male (with its associated pupal exuviae and cocoon) (in 80% ethanol) labeled as “Holotype: <italic><tp:taxon-name><tp:taxon-name-part taxon-name-part-type="genus" reg="Simulium">Simulium</tp:taxon-name-part> <tp:taxon-name-part taxon-name-part-type="species" reg="teerachanense">teerachanense</tp:taxon-name-part></tp:taxon-name></italic> male, QSBG col. no. 105, Thailand, 14-VII-2017, by W. Srisuka”, collected from a small stream (width 25 cm, depth 2.5 cm, bed sandy, moderate flow, pH 6.8, 21.9 °C, partially shaded, elevation 974 m, <named-content xmlns:xlink="http://www.w3.org/1999/xlink" content-type="dwc:verbatimCoordinates" xlink:type="simple"><named-content content-type="geo-json" specific-use="{&#34;type&#34;:&#34;Point&#34;,&#34;coordinates&#34;:[98.023278,18.343278]}" id="NCID0ET1AG" xlink:type="simple">18°20'35.8"N, 98°01'23.8"E</named-content></named-content>), at Tee Ra Chan Waterfall, Mae La-noi, Mae Hong Son Province, Thailand, 14-VII-2017, by W. Srisuka (Coll. No. 105).</p><p><bold><italic>Paratypes</italic></bold>: Eight males (thoraces of two males for DNA analysis) (with their associated pupal exuviae and cocoons) and four mature larvae (in 80% ethanol), same data as for holotype. One mature larva (for DNA analysis) collected from a stream (elevation 817m, <named-content xmlns:xlink="http://www.w3.org/1999/xlink" content-type="dwc:verbatimCoordinates" xlink:type="simple"><named-content content-type="geo-json" specific-use="{&#34;type&#34;:&#34;Point&#34;,&#34;coordinates&#34;:[98.070028,19.189444]}" id="NCID0EC2AG" xlink:type="simple">19°11'22.0"N, 98°04'12.1"E</named-content></named-content>) , Huai Hee Village, Mae Sarieng, Mae Hong Song Province, northern Thailand, 13-VII-2017, by W. Srisuka (Coll. No. 106).</p></tp:treatment-sec><tp:treatment-sec sec-type="diagnosis" id="SECID0EH2AG"><title>Diagnosis.</title><p>Male: small number of upper-eye facets in eleven vertical columns and 13 horizontal rows and antenna almost entirely yellow. Larva: postgenal cleft long, 2.8–3.3 times as long as the postgenal bridge (Fig. <xref ref-type="fig" rid="F6">6I</xref>) and abdominal segments 1–4 dull ochreous (Fig. <xref ref-type="fig" rid="F25">25A</xref>).</p><fig id="F6" position="float" orientation="portrait"><object-id xmlns:xlink="http://www.w3.org/1999/xlink" content-type="doi" xlink:type="simple">10.3897/zookeys.950.51298.figure6</object-id><object-id xmlns:xlink="http://www.w3.org/1999/xlink" content-type="arpha" xlink:type="simple">8D39AB1C-325E-576E-9A5E-602625A34640</object-id><label>Figure 6.</label><caption><p>Male, pupa and larva of <italic><tp:taxon-name><tp:taxon-name-part taxon-name-part-type="genus" reg="Simulium">S.</tp:taxon-name-part> <tp:taxon-name-part taxon-name-part-type="species" reg="teerachanense">teerachanense</tp:taxon-name-part></tp:taxon-name></italic> sp. nov. <bold>A–E</bold> male <bold>F–H</bold> pupa <bold>I</bold> larva. <bold>A</bold> hind basitarsus and second tarsomere (left side; lateral view) <bold>B</bold> coxites, styles and ventral plate (ventral view) <bold>C</bold> style (right side; ventrolateral view) <bold>D</bold> ventral plate and median sclerite (lateral view) <bold>E</bold> ventral plate (caudal view) <bold>F</bold> gill filaments (right side; lateral view) <bold>G</bold> terminal hooks (caudal view) <bold>H</bold> cocoon (dorsal view) <bold>I</bold> head capsule (ventral view). Scale bars: 1.0 mm (<bold>H</bold>); 0.1 mm (<bold>A, F, I</bold>); 0.02 mm (<bold>B–E</bold>); 0.01 mm (<bold>G</bold>).</p></caption><graphic xmlns:xlink="http://www.w3.org/1999/xlink" xlink:href="zookeys-950-051-g006.jpg" position="float" orientation="portrait" xlink:type="simple" id="oo_433870.jpg"><uri content-type="original_file" xlink:type="simple">https://binary.pensoft.net/fig/433870</uri></graphic></fig></tp:treatment-sec><tp:treatment-sec sec-type="description" id="SECID0EN4AG"><title>Description.</title><p><bold>Male</bold> (<italic>N</italic> = 9). Body length 2.0–2.2 mm.</p><p><bold><italic>Head.</italic></bold> Somewhat wider than thorax. Upper eye dark brown, consisting of large facets in eleven vertical columns and 13 horizontal rows. Antenna entirely yellow, though few apical flagellomeres slightly darkened in some males; first flagellomere elongate, 1.8 times length of second. Maxillary palpus: proportional lengths of third, fourth, and fifth palpal segments 1.0:1.2:2.5; sensory vesicle small, globular or ellipsoidal (0.16–0.17 times length of third palpal segment).</p><p><bold><italic>Legs.</italic></bold> Foreleg: tibia whitish yellow except apical three-tenths dark brown; basitarsus slightly dilated, 7.3–7.5 times as long as its greatest width. Hind leg: coxa light brown; tibia dark brown to brownish black except little more than basal two-fifths whitish yellow; tarsus (Fig. <xref ref-type="fig" rid="F6">6A</xref>) brownish black except little less than basal half of basitarsus and basal one-third of second tarsomere whitish yellow; basitarsus (Fig. <xref ref-type="fig" rid="F6">6A</xref>) enlarged, wedge-shaped, 3.6–3.8 times as long as wide, and 0.9–1.0 and 1.0 times as wide as greatest width of tibia and femur, respectively; calcipala (Fig. <xref ref-type="fig" rid="F6">6A</xref>) slightly shorter than basal width, and 0.35 times as wide as greatest width of basitarsus.</p><p><bold><italic>Wing.</italic></bold> Length 1.9–2.0 mm. Subcosta with one to four hairs, though no hairs in three males.</p><p><bold><italic>Abdomen.</italic></bold> Dorsal surface of abdomen medium brown to brownish black, except most of segment 2 yellow to light ochreous.</p><p><bold><italic>Genitalia.</italic></bold> Ventral plate in ventral view (Fig. <xref ref-type="fig" rid="F6">6B</xref>) with basal arms nearly parallel-sided, then convergent apically; ventral plate in caudal view (Fig. <xref ref-type="fig" rid="F6">6E</xref>) with ventral margin nearly straight. Cercus with 12 or 13 hairs.</p><p><bold>Pupa</bold> (<italic>N</italic> = 9). Body length 2.4–2.6 mm.</p><p><bold><italic>Head.</italic></bold> Integument yellow.</p><p><bold><italic>Thorax.</italic></bold> Integument yellow, moderately covered with round tubercles, except dorsolateral surface of posterior half sparsely covered with tubercles. Gill (Fig. <xref ref-type="fig" rid="F6">6F</xref>) composed of eight slender thread-like filaments, arranged as [3+(1+2)]+2 or (3+3)+2 from dorsal to ventral; common basal stalk 0.6–0.7 times length of interspiracular trunk; stalk of ventral pair of filaments variable in length, 0.8–1.3 times length of common basal stalk, and 0.5–0.8 times length of interspiracular trunk; primary stalk of dorsal triplet lying against that of lower pair at angle of 70–90° when viewed laterally; filaments of dorsal and middle triplet subequal in length (1.5–2.1 mm) and thickness to one another; two filaments of ventral pair subequal in length (2.5–3.0 mm) and thickness to each other and 1.4–1.7 times as thick as six other filaments of dorsal and middle triplets when compared basally.</p><p><bold><italic>Abdomen.</italic></bold> Dorsally, all segments unpigmented except segments 1, 2, and 9 and bases of spine-combs of segments 6–8 light yellow; segments 1 and 2 without minute tubercles; segment 9 with pair of wide flat terminal hooks (Fig. <xref ref-type="fig" rid="F6">6G</xref>), of which outer margin 2.6–2.9 times length of inner margin and crenulated when viewed caudally.</p><p><bold><italic>Cocoon</italic></bold> (Fig. <xref ref-type="fig" rid="F6">6H</xref>). Yellow to dark brown, slipper-shaped, moderately woven, extended ventrolaterally; anterior margin thickly woven medially, without bulge or short projection; individual threads visible; 2.9–3.3 mm long by 2.0–2.1 mm wide.</p><p><bold>Mature larva</bold> (<italic>N</italic> = 4). Body length 4.5–5.5 mm. Body dull ochreous with following color markings: thoracic segment 1 encircled with dark brown band (though disconnected ventrally), abdominal segments 5 and 6 each with distinct reddish brown, W-shaped, transverse band dorsally along posterior margin, though that on segment 6 often partially faded leaving one round dorsomedial spot and two lateral spots of various size and shape), dorsal and dorsolateral surface of abdominal segments 5–8 faintly covered with pinkish or reddish brown pigments (Fig. <xref ref-type="fig" rid="F25">25A</xref>).</p><p><bold><italic>Head.</italic></bold> Head capsule yellow except eye-spot region whitish; head spots indistinct except those on lateral and ventral surfaces faintly positive. Antenna: proportional lengths of first, second, and third articles 1.0:0.7–0.8:0.8–1.0. Labral fan with 28–30 primary rays. Postgenal cleft (Fig. <xref ref-type="fig" rid="F6">6I</xref>) long, rounded or arrow-headed, 2.8–3.3 times length of postgenal bridge.</p><p><bold><italic>Thorax</italic></bold> and <bold><italic>Abdomen.</italic></bold> Thoracic and abdominal cuticle sparsely covered with unpigmented minute setae, though few posterior abdominal segments sparsely covered with dark minute unbranched setae dorsally. Rectal organ compound, each of three lobes with 7–11 finger-like secondary lobules. Posterior circlet with 90–95 rows of hooklets with up to 14 hooklets per row.</p><p><bold>Female.</bold> Unknown.</p></tp:treatment-sec><tp:treatment-sec sec-type="etymology" id="SECID0E6BBG"><title>Etymology.</title><p>The species name, <italic><tp:taxon-name><tp:taxon-name-part taxon-name-part-type="genus" reg="Simulium"/><tp:taxon-name-part taxon-name-part-type="species" reg="teerachanense">teerachanense</tp:taxon-name-part></tp:taxon-name></italic>, refers to the name of the waterfall, Tee Ra Chan, where this species was collected.</p></tp:treatment-sec><tp:treatment-sec sec-type="distribution" id="SECID0EPCBG"><title>Distribution.</title><p>Thailand (Mae Hong Son).</p></tp:treatment-sec><tp:treatment-sec sec-type="discussion" id="SECID0EUCBG"><title>Discussion.</title><p>This new species is similar to <italic><tp:taxon-name><tp:taxon-name-part taxon-name-part-type="genus" reg="Simulium">S.</tp:taxon-name-part> <tp:taxon-name-part taxon-name-part-type="species" reg="roslihashimi">roslihashimi</tp:taxon-name-part></tp:taxon-name></italic> described from Peninsular Malaysia (<xref ref-type="bibr" rid="B21">Takaoka et al. 2011b</xref>) in many characters including the small number of the male upper-eye large facets and male antenna almost entirely yellow. However, it is distinguished from the latter species by the male fore basitarsus 7.3–7.5 times as long as its greatest width (6.6–6.8 times in <italic><tp:taxon-name><tp:taxon-name-part taxon-name-part-type="genus" reg="Simulium">S.</tp:taxon-name-part> <tp:taxon-name-part taxon-name-part-type="species" reg="roslihashimi">roslihashimi</tp:taxon-name-part></tp:taxon-name></italic>) and ventral plate with its ventral margin nearly straight (Fig. <xref ref-type="fig" rid="F6">6E</xref>) when viewed posteriorly (ventral plate rounded ventrally in <italic><tp:taxon-name><tp:taxon-name-part taxon-name-part-type="genus" reg="Simulium">S.</tp:taxon-name-part> <tp:taxon-name-part taxon-name-part-type="species" reg="roslihashimi">roslihashimi</tp:taxon-name-part></tp:taxon-name></italic>).</p></tp:treatment-sec><tp:treatment-sec><!--Section generated to contain objects referenced in tp:taxon-treatment.--><fig id="F25" position="float" orientation="portrait"><object-id xmlns:xlink="http://www.w3.org/1999/xlink" content-type="doi" xlink:type="simple">10.3897/zookeys.950.51298.figure25</object-id><object-id xmlns:xlink="http://www.w3.org/1999/xlink" content-type="arpha" xlink:type="simple">570D29F7-6083-584F-84C5-301758DF0721</object-id><label>Figure 25.</label><caption><p>Schematic illustrations of larval body color patterns (dorsal view). <bold>A</bold><italic><tp:taxon-name><tp:taxon-name-part taxon-name-part-type="genus" reg="Simulium">S.</tp:taxon-name-part> <tp:taxon-name-part taxon-name-part-type="species" reg="teerachanense">teerachanense</tp:taxon-name-part></tp:taxon-name></italic> sp. nov. <bold>B</bold><italic><tp:taxon-name><tp:taxon-name-part taxon-name-part-type="genus" reg="Simulium">S.</tp:taxon-name-part> <tp:taxon-name-part taxon-name-part-type="species" reg="pitasawatae">pitasawatae</tp:taxon-name-part></tp:taxon-name></italic> sp. nov. <bold>C</bold><italic><tp:taxon-name><tp:taxon-name-part taxon-name-part-type="genus" reg="Simulium">S.</tp:taxon-name-part> <tp:taxon-name-part taxon-name-part-type="species" reg="sutheppuiense">sutheppuiense</tp:taxon-name-part></tp:taxon-name></italic> sp. nov. <bold>D</bold><italic><tp:taxon-name><tp:taxon-name-part taxon-name-part-type="genus" reg="Simulium">S.</tp:taxon-name-part> <tp:taxon-name-part taxon-name-part-type="species" reg="asakoae">asakoae</tp:taxon-name-part></tp:taxon-name></italic><bold>E</bold><italic><tp:taxon-name><tp:taxon-name-part taxon-name-part-type="genus" reg="Simulium">S.</tp:taxon-name-part> <tp:taxon-name-part taxon-name-part-type="species" reg="klonglanense">klonglanense</tp:taxon-name-part></tp:taxon-name></italic> sp. nov. <bold>F</bold><italic><tp:taxon-name><tp:taxon-name-part taxon-name-part-type="genus" reg="Simulium">S.</tp:taxon-name-part> <tp:taxon-name-part taxon-name-part-type="species" reg="namdanense">namdanense</tp:taxon-name-part></tp:taxon-name></italic> sp. nov. <bold>G</bold><italic><tp:taxon-name><tp:taxon-name-part taxon-name-part-type="genus" reg="Simulium">S.</tp:taxon-name-part> <tp:taxon-name-part taxon-name-part-type="species" reg="chaowaense">chaowaense</tp:taxon-name-part></tp:taxon-name></italic> sp. nov. <bold>H</bold><italic><tp:taxon-name><tp:taxon-name-part taxon-name-part-type="genus" reg="Simulium">S.</tp:taxon-name-part> <tp:taxon-name-part taxon-name-part-type="species" reg="loeiense">loeiense</tp:taxon-name-part></tp:taxon-name></italic> sp. nov. <bold>I</bold><italic><tp:taxon-name><tp:taxon-name-part taxon-name-part-type="genus" reg="Simulium">S.</tp:taxon-name-part> <tp:taxon-name-part taxon-name-part-type="species" reg="huaimorense">huaimorense</tp:taxon-name-part></tp:taxon-name></italic> sp. nov. <bold>J</bold><italic><tp:taxon-name><tp:taxon-name-part taxon-name-part-type="genus" reg="Simulium">S.</tp:taxon-name-part> <tp:taxon-name-part taxon-name-part-type="species" reg="nanoiense">nanoiense</tp:taxon-name-part></tp:taxon-name></italic> sp. nov. <bold>K</bold><italic><tp:taxon-name><tp:taxon-name-part taxon-name-part-type="genus" reg="Simulium">S.</tp:taxon-name-part> <tp:taxon-name-part taxon-name-part-type="species" reg="junkumae">junkumae</tp:taxon-name-part></tp:taxon-name></italic> sp. nov. <bold>L</bold><italic><tp:taxon-name><tp:taxon-name-part taxon-name-part-type="genus" reg="Simulium">S.</tp:taxon-name-part> <tp:taxon-name-part taxon-name-part-type="species" reg="myanmarense">myanmarense</tp:taxon-name-part></tp:taxon-name></italic><bold>M</bold><italic><tp:taxon-name><tp:taxon-name-part taxon-name-part-type="genus" reg="Simulium">S.</tp:taxon-name-part> <tp:taxon-name-part taxon-name-part-type="species" reg="maewongense">maewongense</tp:taxon-name-part></tp:taxon-name></italic> sp. nov. <bold>N</bold><italic><tp:taxon-name><tp:taxon-name-part taxon-name-part-type="genus" reg="Simulium">S.</tp:taxon-name-part> <tp:taxon-name-part taxon-name-part-type="species" reg="phapeungense">phapeungense</tp:taxon-name-part></tp:taxon-name></italic> sp. nov. <bold>O</bold><italic><tp:taxon-name><tp:taxon-name-part taxon-name-part-type="genus" reg="Simulium">S.</tp:taxon-name-part> <tp:taxon-name-part taxon-name-part-type="species" reg="muangpanense">muangpanense</tp:taxon-name-part></tp:taxon-name></italic> sp. nov. <bold>P</bold><italic><tp:taxon-name><tp:taxon-name-part taxon-name-part-type="genus" reg="Simulium">S.</tp:taxon-name-part> <tp:taxon-name-part taxon-name-part-type="species" reg="maehongsonense">maehongsonense</tp:taxon-name-part></tp:taxon-name></italic> sp. nov. <bold>Q</bold><italic><tp:taxon-name><tp:taxon-name-part taxon-name-part-type="genus" reg="Simulium">S.</tp:taxon-name-part> <tp:taxon-name-part taxon-name-part-type="species" reg="thungchangense">thungchangense</tp:taxon-name-part></tp:taxon-name></italic> sp. nov. <bold>R</bold><italic><tp:taxon-name><tp:taxon-name-part taxon-name-part-type="genus" reg="Simulium">S.</tp:taxon-name-part> <tp:taxon-name-part taxon-name-part-type="species" reg="chiangdaoense">chiangdaoense</tp:taxon-name-part></tp:taxon-name></italic><bold>S</bold><italic><tp:taxon-name><tp:taxon-name-part taxon-name-part-type="genus" reg="Simulium">S.</tp:taxon-name-part> <tp:taxon-name-part taxon-name-part-type="species" reg="inthanonense">inthanonense</tp:taxon-name-part></tp:taxon-name></italic> (morph 1) <bold>T</bold><italic><tp:taxon-name><tp:taxon-name-part taxon-name-part-type="genus" reg="Simulium">S.</tp:taxon-name-part> <tp:taxon-name-part taxon-name-part-type="species" reg="inthanonense">inthanonense</tp:taxon-name-part></tp:taxon-name></italic> (morph 2).</p></caption><graphic xmlns:xlink="http://www.w3.org/1999/xlink" xlink:href="zookeys-950-051-g025.jpg" position="float" orientation="portrait" xlink:type="simple" id="oo_433889.jpg"><uri content-type="original_file" xlink:type="simple">https://binary.pensoft.net/fig/433889</uri></graphic></fig></tp:treatment-sec><ref-list><ref id="B21"><mixed-citation xmlns:xlink="http://www.w3.org/1999/xlink" xlink:type="simple"><person-group><name name-style="western"><surname>Takaoka</surname><given-names>H</given-names></name><name name-style="western"><surname>Sofian-Azirun</surname><given-names>M</given-names></name><name name-style="western"><surname>Hashim</surname><given-names>R</given-names></name><name name-style="western"><surname>Ya’cob</surname><given-names>Z</given-names></name></person-group> (<year>2011b</year>) <article-title>Two new species of <tp:taxon-name><tp:taxon-name-part taxon-name-part-type="genus">Simulium</tp:taxon-name-part> (<tp:taxon-name-part taxon-name-part-type="subgenus">Gomphostilbia</tp:taxon-name-part>)</tp:taxon-name> (<tp:taxon-name><tp:taxon-name-part taxon-name-part-type="order">Diptera</tp:taxon-name-part></tp:taxon-name>: <tp:taxon-name><tp:taxon-name-part taxon-name-part-type="family">Simuliidae</tp:taxon-name-part></tp:taxon-name>) from Peninsular Malaysia, with keys to Peninsular Malaysian members of the <italic><tp:taxon-name><tp:taxon-name-part taxon-name-part-type="genus">Simulium</tp:taxon-name-part> <tp:taxon-name-part taxon-name-part-type="species">ceylonicum</tp:taxon-name-part></tp:taxon-name></italic> species-group.</article-title><source>ZooKeys</source><volume>118</volume>: <fpage>53</fpage>–<lpage>74</lpage>. <ext-link xlink:type="simple" ext-link-type="doi" xlink:href="10.3897/zookeys.118.1552">https://doi.org/10.3897/zookeys.118.1552</ext-link></mixed-citation></ref></ref-list></tp:taxon-treatment>
