# Supplementary material for: Twenty-one new species of the Simulium (Gomphostilbia) asakoae species group (Diptera, Simuliidae) in Thailand, with their genetic relationships
Source: Zookeys. 2020 Jul 20;950:51–152. doi: 10.3897/zookeys.950.51298 (PMC7387366; doi:10.3897/zookeys.950.51298)
Supplement: XML Treatment for Simulium (Gomphostilbia) maehongsonense [file zookeys.950.51298-treatment12.xml]

<!DOCTYPE tp:taxon-treatment
  PUBLIC "-//TaxonX//DTD Taxonomic Treatment Publishing DTD v0 20100105//EN" "tax-treatment-NSO.dtd">
<tp:taxon-treatment xmlns:tp="http://www.plazi.org/taxpub"><tp:treatment-meta><kwd-group><label>Taxon classification</label><kwd><named-content xmlns:xlink="http://www.w3.org/1999/xlink" content-type="kingdom">Animalia</named-content></kwd><kwd><named-content xmlns:xlink="http://www.w3.org/1999/xlink" content-type="order">Diptera</named-content></kwd><kwd><named-content xmlns:xlink="http://www.w3.org/1999/xlink" content-type="family">Simuliidae</named-content></kwd></kwd-group><mixed-citation publication-type="journal"><person-group><name><surname>Takaoka</surname><given-names>Hiroyuki</given-names></name><name><surname>Srisuka</surname><given-names>Wichai</given-names></name><name><surname>Fukuda</surname><given-names>Masako</given-names></name><name><surname>Saeung</surname><given-names>Atiporn</given-names></name></person-group><article-title>Twenty-one new species of the <italic><tp:taxon-name><tp:taxon-name-part taxon-name-part-type="genus" reg="Simulium">Simulium</tp:taxon-name-part></tp:taxon-name></italic> (<italic><tp:taxon-name><tp:taxon-name-part taxon-name-part-type="genus" reg="Simulium"/><tp:taxon-name-part taxon-name-part-type="subgenus" reg="Gomphostilbia">Gomphostilbia</tp:taxon-name-part></tp:taxon-name></italic>) <italic><tp:taxon-name><tp:taxon-name-part taxon-name-part-type="genus" reg="Simulium"/><tp:taxon-name-part taxon-name-part-type="species" reg="asakoae">asakoae</tp:taxon-name-part></tp:taxon-name></italic> species group (<tp:taxon-name><tp:taxon-name-part taxon-name-part-type="order">Diptera</tp:taxon-name-part></tp:taxon-name>, <tp:taxon-name><tp:taxon-name-part taxon-name-part-type="family">Simuliidae</tp:taxon-name-part></tp:taxon-name>) in Thailand, with their genetic relationships</article-title><source>Zookeys</source><day>20</day><month>7</month><year>2020</year><volume>950</volume><fpage>51</fpage><lpage>152</lpage><pub-id pub-id-type="doi">10.3897/zookeys.950.51298</pub-id></mixed-citation></tp:treatment-meta><tp:nomenclature><tp:taxon-name><object-id xmlns:xlink="http://www.w3.org/1999/xlink" content-type="arpha" xlink:type="simple">8E6F2C6F-F587-5C75-B991-D960297CD504</object-id>
              <tp:taxon-name-part taxon-name-part-type="genus" reg="Simulium">Simulium</tp:taxon-name-part> (<tp:taxon-name-part taxon-name-part-type="subgenus" reg="Gomphostilbia">Gomphostilbia</tp:taxon-name-part>) <tp:taxon-name-part taxon-name-part-type="species" reg="maehongsonense">maehongsonense</tp:taxon-name-part><object-id xmlns:xlink="http://www.w3.org/1999/xlink" content-type="zoobank" xlink:type="simple">http://zoobank.org/BD4BF904-907D-460F-9276-168D189BC582</object-id></tp:taxon-name><tp:taxon-authority>Takaoka, Srisuka &amp; Saeung</tp:taxon-authority><tp:taxon-status xmlns:xlink="http://www.w3.org/1999/xlink" xlink:type="simple">sp. nov.</tp:taxon-status><xref ref-type="fig" rid="F14">Figs 14</xref><xref ref-type="fig" rid="F25">, 25P</xref></tp:nomenclature><tp:treatment-sec sec-type="material" id="SECID0EPECI"><title>Material examined.</title><p><bold><italic>Holotype</italic></bold>: Male (with its associated pupal exuviae and cocoon) (in 80% ethanol) labeled as “Holotype: <italic><tp:taxon-name><tp:taxon-name-part taxon-name-part-type="genus" reg="Simulium">Simulium</tp:taxon-name-part> <tp:taxon-name-part taxon-name-part-type="species" reg="maehongsonense">maehongsonense</tp:taxon-name-part></tp:taxon-name></italic> male, QSBG col. no. 107, Thailand, 12-VII-2017, by W. Srisuka”, collected from a stream (width 120 cm, depth 2 cm, bed sandy, fast flow, pH 7.6, 21.2 °C, partially shade, elevation 1,034 m, <named-content xmlns:xlink="http://www.w3.org/1999/xlink" content-type="dwc:verbatimCoordinates" xlink:type="simple"><named-content content-type="geo-json" specific-use="{&#34;type&#34;:&#34;Point&#34;,&#34;coordinates&#34;:[97.996722,19.616250]}" id="NCID0EIFCI" xlink:type="simple">19°36'58.5"N, 97°59'48.2"E</named-content></named-content>), at Pha Peung, Muang District, Mae Hong Son Province, Thailand, 12-VII-2017, by W. Srisuka (Coll. No. 107).</p><p><bold><italic>Paratypes</italic></bold>: Two females (thorax of one female for DNA analysis), seven males (thorax of one male for DNA analysis) (with their associated pupal exuviae and cocoons), and six mature larvae (one mature larva for DNA analysis) (in 80% ethanol), same data as for holotype.</p></tp:treatment-sec><tp:treatment-sec sec-type="diagnosis" id="SECID0EUFCI"><title>Diagnosis.</title><p>Female: short sensory vesicle and mandible lacking distinct outer teeth (Fig. <xref ref-type="fig" rid="F14">14A</xref>). Male: number of upper-eye facets in 13 vertical columns and 14 horizontal rows. Pupa: relatively shorter gill filaments (longest 2.1–2.3 mm long) (Fig. <xref ref-type="fig" rid="F14">14G</xref>) and relatively wider terminal hooks (Fig. <xref ref-type="fig" rid="F14">14H</xref>). Larva: postgenal cleft 1.4–2.2 times as long as the postgenal bridge (Fig. <xref ref-type="fig" rid="F14">14J</xref>) and abdominal segment 1 light grey (Fig. <xref ref-type="fig" rid="F25">25P</xref>).</p><fig id="F14" position="float" orientation="portrait"><object-id xmlns:xlink="http://www.w3.org/1999/xlink" content-type="doi" xlink:type="simple">10.3897/zookeys.950.51298.figure14</object-id><object-id xmlns:xlink="http://www.w3.org/1999/xlink" content-type="arpha" xlink:type="simple">FFD7C892-AB56-53FA-BDF7-1026D98FEA55</object-id><label>Figure 14.</label><caption><p>Female, male, pupa and larva of <italic><tp:taxon-name><tp:taxon-name-part taxon-name-part-type="genus" reg="Simulium">S.</tp:taxon-name-part> <tp:taxon-name-part taxon-name-part-type="species" reg="maehongsonense">maehongsonense</tp:taxon-name-part></tp:taxon-name></italic> sp. nov. <bold>A</bold> female <bold>B–F</bold> male <bold>G–I</bold> pupa <bold>J</bold> larva. <bold>A</bold> mandible (right side) <bold>B</bold> hind basitarsus and second tarsomere (left side; lateral view) <bold>C</bold> coxites, styles and ventral plate (ventral view) <bold>D</bold> style (right side; ventrolateral view) <bold>E</bold> ventral plate and median sclerite (lateral view) <bold>F</bold> ventral plate (caudal view) <bold>G</bold> gill filaments (left side; lateral view) <bold>H</bold> terminal hooks (caudal view) <bold>I</bold> cocoon (dorsal view) <bold>J</bold> head capsule (ventral view). Scale bars: 1.0 mm (<bold>I</bold>); 0.1 mm (<bold>B, G, J</bold>); 0.02 mm (<bold>C–F</bold>); 0.01 mm (<bold>A, H</bold>).</p></caption><graphic xmlns:xlink="http://www.w3.org/1999/xlink" xlink:href="zookeys-950-051-g014.jpg" position="float" orientation="portrait" xlink:type="simple" id="oo_433878.jpg"><uri content-type="original_file" xlink:type="simple">https://binary.pensoft.net/fig/433878</uri></graphic></fig></tp:treatment-sec><tp:treatment-sec sec-type="description" id="SECID0EKICI"><title>Description.</title><p><bold>Female</bold> (<italic>N</italic> = 2). Body length 1.9 mm.</p><p><bold><italic>Head.</italic></bold> Frontal ratio 1.9:1.0:2.1; frons:head ratio 1.0:4.2. Labrum 0.52 times length of clypeus. Maxillary palpus: proportional length of third, fourth and fifth palpal segments 1:1.1:2.2; sensory vesicle medium-long (0.26 times length of third palpal segment. Lacinia with 9–11 inner and 11–13 outer teeth. Mandible (Fig. <xref ref-type="fig" rid="F14">14A</xref>) with 23 inner teeth and lacking distinct outer teeth (though three vestigial teeth present at some distance from tip).</p><p><bold><italic>Legs.</italic></bold> Foreleg: tibia yellowish white except apical three-tenths brownish black; basitarsus moderately dilated, 5.5 times as long as its greatest width. Midleg: tarsus dark brown though basal half of basitarsus yellow (its border not well defined). Hind leg: coxa light brown; tibia yellowish white on basal two-thirds and light brown to brownish black on rest; basitarsus 6.7 times as long as wide, and 0.6 and 0.5 times as wide as greatest widths of tibia and femur, respectively; calcipala 0.5 times as wide as greatest width of basitarsus; claw with large basal tooth 0.46 times length of claw.</p><p><bold><italic>Wing.</italic></bold> Length 1.9 mm.</p><p><bold><italic>Abdomen.</italic></bold> Dorsal surface of abdomen medium to dark brown except most of segment 2 ochreous (though narrow portion along posterior margin somewhat darkened).</p><p><bold><italic>Terminalia.</italic></bold> Sternite 8 bare medially, with 20–22 medium-long to long hairs together with two or three slender short hairs on each side. Ovipositor valves each moderately covered with microsetae interspersed with two or three short hairs. Paraproct in lateral view 0.6 times as long as wide, with 18 medium-long to long hairs on ventral and lateral surfaces. Spermatheca ellipsoid, 1.3 times as long as its greatest width.</p><p><bold>Male</bold> (<italic>N</italic> = 8). Body length 2.0–2.4 mm.</p><p><bold><italic>Head.</italic></bold> Slightly wider than thorax. Upper eye dark brown, consisting of large facets in 13 vertical columns and 14 horizontal rows on each side. Maxillary palpus: proportional lengths of third, fourth, and fifth palpal segments 1.0:1.2:2.8; sensory vesicle 0.17 times length of third palpal segment.</p><p><bold><italic>Legs.</italic></bold> Foreleg: tibia yellowish white except l apical one-third dark brown, and inner and lateral surfaces of subbasal portion light brown; basitarsus moderately dilated, 6.5–7.3 times as long as its greatest width. Hind leg: coxa light brown; tibia dark brown to brownish black except little less than basal half yellowish white; tarsus dark brown except little less than basal half of basitarsus and basal one-third of second tarsomere yellowish; basitarsus (Fig. <xref ref-type="fig" rid="F14">14B</xref>) 3.8–3.9 times as long as wide, and 1.0 and 1.0 times as wide as greatest width of tibia and femur, respectively; calcipala (Fig. <xref ref-type="fig" rid="F14">14B</xref>) 0.32 times as wide as greatest width of basitarsus.</p><p><bold><italic>Wing.</italic></bold> Length 1.9–2.0 mm. Subcosta with four to nine hairs in four males but bare in four males.</p><p><bold><italic>Genitalia.</italic></bold> Coxite in ventral view (Fig. <xref ref-type="fig" rid="F14">14C</xref>) 1.8 times as long as its greatest width. Style in ventral view (Fig. <xref ref-type="fig" rid="F14">14C</xref>) with round apex; style in ventrolateral view (Fig. <xref ref-type="fig" rid="F14">14D</xref>) slightly tapered toward apex, with round apex. Ventral plate in ventral view (Fig. <xref ref-type="fig" rid="F14">14C</xref>) with basal arms of moderate length, nearly parallel- sided, then convergent apically; ventral plate in caudal view (Fig. <xref ref-type="fig" rid="F14">14F</xref>) with ventral margin nearly straight or slightly concave. Cercus with 14 hairs.</p><p><bold>Pupa</bold> (<italic>N</italic> = 10). Body length 2.5–2.7 mm.</p><p><bold><italic>Head.</italic></bold> Integument yellow. Thorax. Integument yellow.</p><p><bold><italic>Thorax.</italic></bold> Gill (Fig. <xref ref-type="fig" rid="F14">14G</xref>) composed of eight slender thread-like filaments, arranged as (3+3) +2 or [3+(1+2)]+2 from dorsal to ventral; common basal stalk 0.5–0.7 times length of interspiracular trunk; dorsal triplet with extremely short stalk; stalk of ventral pair of filaments 0.9–1.5 times length of common basal stalk, and 0.5–0.8 times length of interspiracular trunk; primary stalk of dorsal triplet lying against that of lower pair at angle of 70° when viewed laterally; filaments of dorsal triplet subequal in length (1.1–1.3 mm) and thickness to one another; filaments of middle triplet subequal in length (1.5–1.7 mm) and thickness to one another; two filaments of ventral pair subequal in length (2.1–2.3 mm) and thickness to each other and 1.6 times as thick as six other filaments of dorsal and middle triplets when compared basally.</p><p><bold><italic>Abdomen.</italic></bold> Dorsally, all segments light yellowish; segments 1 and 2 without minute tubercles; segment 9 with pair of wide flat terminal hooks (Fig. <xref ref-type="fig" rid="F14">14H</xref>), of which outer margin 3.3–4.0 times length of inner margin and crenulated when viewed caudally.</p><p><bold><italic>Cocoon</italic></bold> (Fig. <xref ref-type="fig" rid="F14">14I</xref>). Pale yellow, slipper-shaped, roughly to moderately woven, moderately extended ventrolaterally; anterior margin thickly woven medially, without bulge or short projection; 3.0–3.5 mm long by 2.0–2.9 mm wide.</p><p><bold>Mature larva</bold> (<italic>N</italic> = 5). Body length 4.5–5.5 mm. Body light ochreous with following color markings: thoracic segment 1 encircled with distinct greyish band (though disconnected ventromedially), thoracic segment 2 greyish and thoracic segment 3 ochreous on ventral surface; abdominal segment 1 light grey, abdominal segments 5 and 6 each with distinct reddish brown spot of various size and shape dorsomedially, and dorsal and dorsolateral surface of abdominal segments 4–8 faintly to moderately covered with pinkish to reddish brown pigments (Fig. <xref ref-type="fig" rid="F25">25P</xref>).</p><p><bold><italic>Head.</italic></bold> Head spots moderately positive. Antenna: proportional lengths of first, second, and third articles 1.0:0.8:0.7–0.9. Labral fan with 38–40 primary rays. Hypostoma with four to six hypostomal bristles per side lying nearly parallel to lateral margin. Postgenal cleft (Fig. <xref ref-type="fig" rid="F14">14J</xref>) medium sized, 1.4–2.2 times length of postgenal bridge.</p><p><bold><italic>Abdomen.</italic></bold> Posterior circlet with 88–96 rows of hooklets with up to 14 or 15 hooklets per row.</p></tp:treatment-sec><tp:treatment-sec sec-type="etymology" id="SECID0EDOCI"><title>Etymology.</title><p>The species name, <italic><tp:taxon-name><tp:taxon-name-part taxon-name-part-type="genus" reg="Simulium"/><tp:taxon-name-part taxon-name-part-type="species" reg="maehongsonense">maehongsonense</tp:taxon-name-part></tp:taxon-name></italic>, refers to the province, Mae Hong Son, where this species was collected.</p></tp:treatment-sec><tp:treatment-sec sec-type="distribution" id="SECID0ETOCI"><title>Distribution.</title><p>Thailand (Mae Hong Son).</p></tp:treatment-sec><tp:treatment-sec sec-type="discussion" id="SECID0EYOCI"><title>Discussion.</title><p>The male of this new species is similar to <italic><tp:taxon-name><tp:taxon-name-part taxon-name-part-type="genus" reg="Simulium">S.</tp:taxon-name-part> <tp:taxon-name-part taxon-name-part-type="species" reg="phulocense">phulocense</tp:taxon-name-part></tp:taxon-name></italic> from Vietnam (<xref ref-type="bibr" rid="B24">Takaoka et al. 2015</xref>) by having the same number of upper-eye large facets, but is distinguished by the fore basitarsus 6.5–7.3 times as long as its greatest width (8.3 times in <italic><tp:taxon-name><tp:taxon-name-part taxon-name-part-type="genus" reg="Simulium">S.</tp:taxon-name-part> <tp:taxon-name-part taxon-name-part-type="species" reg="phulocense">phulocense</tp:taxon-name-part></tp:taxon-name></italic>), and ventral plate trapezoidal ventrally (Fig. <xref ref-type="fig" rid="F14">14F</xref>) when viewed posteriorly (rounded ventrally in <italic><tp:taxon-name><tp:taxon-name-part taxon-name-part-type="genus" reg="Simulium">S.</tp:taxon-name-part> <tp:taxon-name-part taxon-name-part-type="species" reg="phulocense">phulocense</tp:taxon-name-part></tp:taxon-name></italic>) and in the pupa by the cocoon without an anterodorsal projection (Fig. <xref ref-type="fig" rid="F14">14I</xref>) (with an anterodorsal projection in in <italic><tp:taxon-name><tp:taxon-name-part taxon-name-part-type="genus" reg="Simulium">S.</tp:taxon-name-part> <tp:taxon-name-part taxon-name-part-type="species" reg="phulocense">phulocense</tp:taxon-name-part></tp:taxon-name></italic>).</p></tp:treatment-sec><tp:treatment-sec><!--Section generated to contain objects referenced in tp:taxon-treatment.--><fig id="F25" position="float" orientation="portrait"><object-id xmlns:xlink="http://www.w3.org/1999/xlink" content-type="doi" xlink:type="simple">10.3897/zookeys.950.51298.figure25</object-id><object-id xmlns:xlink="http://www.w3.org/1999/xlink" content-type="arpha" xlink:type="simple">570D29F7-6083-584F-84C5-301758DF0721</object-id><label>Figure 25.</label><caption><p>Schematic illustrations of larval body color patterns (dorsal view). <bold>A</bold><italic><tp:taxon-name><tp:taxon-name-part taxon-name-part-type="genus" reg="Simulium">S.</tp:taxon-name-part> <tp:taxon-name-part taxon-name-part-type="species" reg="teerachanense">teerachanense</tp:taxon-name-part></tp:taxon-name></italic> sp. nov. <bold>B</bold><italic><tp:taxon-name><tp:taxon-name-part taxon-name-part-type="genus" reg="Simulium">S.</tp:taxon-name-part> <tp:taxon-name-part taxon-name-part-type="species" reg="pitasawatae">pitasawatae</tp:taxon-name-part></tp:taxon-name></italic> sp. nov. <bold>C</bold><italic><tp:taxon-name><tp:taxon-name-part taxon-name-part-type="genus" reg="Simulium">S.</tp:taxon-name-part> <tp:taxon-name-part taxon-name-part-type="species" reg="sutheppuiense">sutheppuiense</tp:taxon-name-part></tp:taxon-name></italic> sp. nov. <bold>D</bold><italic><tp:taxon-name><tp:taxon-name-part taxon-name-part-type="genus" reg="Simulium">S.</tp:taxon-name-part> <tp:taxon-name-part taxon-name-part-type="species" reg="asakoae">asakoae</tp:taxon-name-part></tp:taxon-name></italic><bold>E</bold><italic><tp:taxon-name><tp:taxon-name-part taxon-name-part-type="genus" reg="Simulium">S.</tp:taxon-name-part> <tp:taxon-name-part taxon-name-part-type="species" reg="klonglanense">klonglanense</tp:taxon-name-part></tp:taxon-name></italic> sp. nov. <bold>F</bold><italic><tp:taxon-name><tp:taxon-name-part taxon-name-part-type="genus" reg="Simulium">S.</tp:taxon-name-part> <tp:taxon-name-part taxon-name-part-type="species" reg="namdanense">namdanense</tp:taxon-name-part></tp:taxon-name></italic> sp. nov. <bold>G</bold><italic><tp:taxon-name><tp:taxon-name-part taxon-name-part-type="genus" reg="Simulium">S.</tp:taxon-name-part> <tp:taxon-name-part taxon-name-part-type="species" reg="chaowaense">chaowaense</tp:taxon-name-part></tp:taxon-name></italic> sp. nov. <bold>H</bold><italic><tp:taxon-name><tp:taxon-name-part taxon-name-part-type="genus" reg="Simulium">S.</tp:taxon-name-part> <tp:taxon-name-part taxon-name-part-type="species" reg="loeiense">loeiense</tp:taxon-name-part></tp:taxon-name></italic> sp. nov. <bold>I</bold><italic><tp:taxon-name><tp:taxon-name-part taxon-name-part-type="genus" reg="Simulium">S.</tp:taxon-name-part> <tp:taxon-name-part taxon-name-part-type="species" reg="huaimorense">huaimorense</tp:taxon-name-part></tp:taxon-name></italic> sp. nov. <bold>J</bold><italic><tp:taxon-name><tp:taxon-name-part taxon-name-part-type="genus" reg="Simulium">S.</tp:taxon-name-part> <tp:taxon-name-part taxon-name-part-type="species" reg="nanoiense">nanoiense</tp:taxon-name-part></tp:taxon-name></italic> sp. nov. <bold>K</bold><italic><tp:taxon-name><tp:taxon-name-part taxon-name-part-type="genus" reg="Simulium">S.</tp:taxon-name-part> <tp:taxon-name-part taxon-name-part-type="species" reg="junkumae">junkumae</tp:taxon-name-part></tp:taxon-name></italic> sp. nov. <bold>L</bold><italic><tp:taxon-name><tp:taxon-name-part taxon-name-part-type="genus" reg="Simulium">S.</tp:taxon-name-part> <tp:taxon-name-part taxon-name-part-type="species" reg="myanmarense">myanmarense</tp:taxon-name-part></tp:taxon-name></italic><bold>M</bold><italic><tp:taxon-name><tp:taxon-name-part taxon-name-part-type="genus" reg="Simulium">S.</tp:taxon-name-part> <tp:taxon-name-part taxon-name-part-type="species" reg="maewongense">maewongense</tp:taxon-name-part></tp:taxon-name></italic> sp. nov. <bold>N</bold><italic><tp:taxon-name><tp:taxon-name-part taxon-name-part-type="genus" reg="Simulium">S.</tp:taxon-name-part> <tp:taxon-name-part taxon-name-part-type="species" reg="phapeungense">phapeungense</tp:taxon-name-part></tp:taxon-name></italic> sp. nov. <bold>O</bold><italic><tp:taxon-name><tp:taxon-name-part taxon-name-part-type="genus" reg="Simulium">S.</tp:taxon-name-part> <tp:taxon-name-part taxon-name-part-type="species" reg="muangpanense">muangpanense</tp:taxon-name-part></tp:taxon-name></italic> sp. nov. <bold>P</bold><italic><tp:taxon-name><tp:taxon-name-part taxon-name-part-type="genus" reg="Simulium">S.</tp:taxon-name-part> <tp:taxon-name-part taxon-name-part-type="species" reg="maehongsonense">maehongsonense</tp:taxon-name-part></tp:taxon-name></italic> sp. nov. <bold>Q</bold><italic><tp:taxon-name><tp:taxon-name-part taxon-name-part-type="genus" reg="Simulium">S.</tp:taxon-name-part> <tp:taxon-name-part taxon-name-part-type="species" reg="thungchangense">thungchangense</tp:taxon-name-part></tp:taxon-name></italic> sp. nov. <bold>R</bold><italic><tp:taxon-name><tp:taxon-name-part taxon-name-part-type="genus" reg="Simulium">S.</tp:taxon-name-part> <tp:taxon-name-part taxon-name-part-type="species" reg="chiangdaoense">chiangdaoense</tp:taxon-name-part></tp:taxon-name></italic><bold>S</bold><italic><tp:taxon-name><tp:taxon-name-part taxon-name-part-type="genus" reg="Simulium">S.</tp:taxon-name-part> <tp:taxon-name-part taxon-name-part-type="species" reg="inthanonense">inthanonense</tp:taxon-name-part></tp:taxon-name></italic> (morph 1) <bold>T</bold><italic><tp:taxon-name><tp:taxon-name-part taxon-name-part-type="genus" reg="Simulium">S.</tp:taxon-name-part> <tp:taxon-name-part taxon-name-part-type="species" reg="inthanonense">inthanonense</tp:taxon-name-part></tp:taxon-name></italic> (morph 2).</p></caption><graphic xmlns:xlink="http://www.w3.org/1999/xlink" xlink:href="zookeys-950-051-g025.jpg" position="float" orientation="portrait" xlink:type="simple" id="oo_433889.jpg"><uri content-type="original_file" xlink:type="simple">https://binary.pensoft.net/fig/433889</uri></graphic></fig></tp:treatment-sec><ref-list><ref id="B24"><mixed-citation xmlns:xlink="http://www.w3.org/1999/xlink" xlink:type="simple"><person-group><name name-style="western"><surname>Takaoka</surname><given-names>H</given-names></name><name name-style="western"><surname>Sofian-Azirun</surname><given-names>M</given-names></name><name name-style="western"><surname>Ya’cob</surname><given-names>Z</given-names></name><name name-style="western"><surname>Chen</surname><given-names>CD</given-names></name><name name-style="western"><surname>Lau</surname><given-names>KW</given-names></name><name name-style="western"><surname>Pham</surname><given-names>XD</given-names></name></person-group> (<year>2015</year>) <article-title>The black flies (<tp:taxon-name><tp:taxon-name-part taxon-name-part-type="order">Diptera</tp:taxon-name-part></tp:taxon-name>: <tp:taxon-name><tp:taxon-name-part taxon-name-part-type="family">Simuliidae</tp:taxon-name-part></tp:taxon-name>) from Thua Thien Hue and Lam Dong Provinces, Vietnam.</article-title><source>Zootaxa</source><volume>3961</volume>: <fpage>1</fpage>–<lpage>96</lpage>. <ext-link xlink:type="simple" ext-link-type="doi" xlink:href="10.11646/zootaxa.3961.1.1">https://doi.org/10.11646/zootaxa.3961.1.1</ext-link></mixed-citation></ref></ref-list></tp:taxon-treatment>
