# Supplementary material for: Twenty-one new species of the Simulium (Gomphostilbia) asakoae species group (Diptera, Simuliidae) in Thailand, with their genetic relationships
Source: Zookeys. 2020 Jul 20;950:51–152. doi: 10.3897/zookeys.950.51298 (PMC7387366; doi:10.3897/zookeys.950.51298)
Supplement: XML Treatment for Simulium (Gomphostilbia) chaowaense [file zookeys.950.51298-treatment13.xml]

<!DOCTYPE tp:taxon-treatment
  PUBLIC "-//TaxonX//DTD Taxonomic Treatment Publishing DTD v0 20100105//EN" "tax-treatment-NSO.dtd">
<tp:taxon-treatment xmlns:tp="http://www.plazi.org/taxpub"><tp:treatment-meta><kwd-group><label>Taxon classification</label><kwd><named-content xmlns:xlink="http://www.w3.org/1999/xlink" content-type="kingdom">Animalia</named-content></kwd><kwd><named-content xmlns:xlink="http://www.w3.org/1999/xlink" content-type="order">Diptera</named-content></kwd><kwd><named-content xmlns:xlink="http://www.w3.org/1999/xlink" content-type="family">Simuliidae</named-content></kwd></kwd-group><mixed-citation publication-type="journal"><person-group><name><surname>Takaoka</surname><given-names>Hiroyuki</given-names></name><name><surname>Srisuka</surname><given-names>Wichai</given-names></name><name><surname>Fukuda</surname><given-names>Masako</given-names></name><name><surname>Saeung</surname><given-names>Atiporn</given-names></name></person-group><article-title>Twenty-one new species of the <italic><tp:taxon-name><tp:taxon-name-part taxon-name-part-type="genus" reg="Simulium">Simulium</tp:taxon-name-part></tp:taxon-name></italic> (<italic><tp:taxon-name><tp:taxon-name-part taxon-name-part-type="genus" reg="Simulium"/><tp:taxon-name-part taxon-name-part-type="subgenus" reg="Gomphostilbia">Gomphostilbia</tp:taxon-name-part></tp:taxon-name></italic>) <italic><tp:taxon-name><tp:taxon-name-part taxon-name-part-type="genus" reg="Simulium"/><tp:taxon-name-part taxon-name-part-type="species" reg="asakoae">asakoae</tp:taxon-name-part></tp:taxon-name></italic> species group (<tp:taxon-name><tp:taxon-name-part taxon-name-part-type="order">Diptera</tp:taxon-name-part></tp:taxon-name>, <tp:taxon-name><tp:taxon-name-part taxon-name-part-type="family">Simuliidae</tp:taxon-name-part></tp:taxon-name>) in Thailand, with their genetic relationships</article-title><source>Zookeys</source><day>20</day><month>7</month><year>2020</year><volume>950</volume><fpage>51</fpage><lpage>152</lpage><pub-id pub-id-type="doi">10.3897/zookeys.950.51298</pub-id></mixed-citation></tp:treatment-meta><tp:nomenclature><tp:taxon-name><object-id xmlns:xlink="http://www.w3.org/1999/xlink" content-type="arpha" xlink:type="simple">B576CECF-E482-5BD7-A692-4CFF660F762B</object-id>
              <tp:taxon-name-part taxon-name-part-type="genus" reg="Simulium">Simulium</tp:taxon-name-part> (<tp:taxon-name-part taxon-name-part-type="subgenus" reg="Gomphostilbia">Gomphostilbia</tp:taxon-name-part>) <tp:taxon-name-part taxon-name-part-type="species" reg="chaowaense">chaowaense</tp:taxon-name-part><object-id xmlns:xlink="http://www.w3.org/1999/xlink" content-type="zoobank" xlink:type="simple">http://zoobank.org/20CF4BE9-8A76-48F6-A1A8-C37CA48336D7</object-id></tp:taxon-name><tp:taxon-authority>Takaoka, Srisuka &amp; Saeung</tp:taxon-authority><tp:taxon-status xmlns:xlink="http://www.w3.org/1999/xlink" xlink:type="simple">sp. nov.</tp:taxon-status><xref ref-type="fig" rid="F15">Figs 15</xref><xref ref-type="fig" rid="F25">, 25G</xref></tp:nomenclature><tp:treatment-sec sec-type="material" id="SECID0EJSCI"><title>Material examined.</title><p><bold><italic>Holotype</italic></bold>: Male (with its associated pupal exuviae and cocoon) (in 80% ethanol) labeled as “Holotype: <italic><tp:taxon-name><tp:taxon-name-part taxon-name-part-type="genus" reg="Simulium">Simulium</tp:taxon-name-part> <tp:taxon-name-part taxon-name-part-type="species" reg="chaowaense">chaowaense</tp:taxon-name-part></tp:taxon-name></italic> male, QSBG col. no. 164, Thailand, 16-III-2017, by W. Srisuka”, collected from a small stream (width 40 cm, depth 3.5 cm, bed sandy, moderate flow, pH 7.3, 21.9 °C, partially, elevation 582 m, <named-content xmlns:xlink="http://www.w3.org/1999/xlink" content-type="dwc:verbatimCoordinates" xlink:type="simple"><named-content content-type="geo-json" specific-use="{&#34;type&#34;:&#34;Point&#34;,&#34;coordinates&#34;:[100.336500,18.758389]}" id="NCID0ECTCI" xlink:type="simple">18°45'30.2"N, 100°20'11.4"E</named-content></named-content>), Chao Wa Waterfall, Song District, Phrae Province, Thailand, 16-III-2017, by W. Srisuka (Coll. No. 164).</p><p><bold><italic>Paratypes</italic></bold>: Three males (thorax of one male for DNA analysis) (with their associated pupal exuviae and cocoons), and six mature larvae (one mature larva for DNA analysis) (in 80% ethanol), same data as in the holotype</p></tp:treatment-sec><tp:treatment-sec sec-type="diagnosis" id="SECID0EOTCI"><title>Diagnosis.</title><p>Male: number of upper-eye facets in 14 or 15 vertical columns and 14 or 15 horizontal rows, and moderately widened hind basitarsus (Fig. <xref ref-type="fig" rid="F15">15A</xref>) 0.9 times as wide as hind femur. Larva: medium-long postgenal cleft (Fig. <xref ref-type="fig" rid="F15">15H</xref>) 1.2–1.3 times as long as the postgenal bridge and all abdominal segments greyish (Fig. <xref ref-type="fig" rid="F25">25G</xref>).</p><fig id="F15" position="float" orientation="portrait"><object-id xmlns:xlink="http://www.w3.org/1999/xlink" content-type="doi" xlink:type="simple">10.3897/zookeys.950.51298.figure15</object-id><object-id xmlns:xlink="http://www.w3.org/1999/xlink" content-type="arpha" xlink:type="simple">DE120517-B2CB-5160-AA54-D0821514A151</object-id><label>Figure 15.</label><caption><p>Male, pupa and larva of <italic><tp:taxon-name><tp:taxon-name-part taxon-name-part-type="genus" reg="Simulium">S.</tp:taxon-name-part> <tp:taxon-name-part taxon-name-part-type="species" reg="chaowaense">chaowaense</tp:taxon-name-part></tp:taxon-name></italic> sp. nov. <bold>A–D</bold> male <bold>E–G</bold> pupa <bold>H</bold> larva. <bold>A</bold> hind basitarsus and second tarsomere (left side; lateral view) <bold>B</bold> coxites, styles and ventral plate (ventral view) <bold>C</bold> ventral plate and median sclerite (lateral view) <bold>D</bold> ventral plate (caudal view) <bold>E</bold> gill filaments (right side; lateral view) <bold>F</bold> terminal hooks (caudal view) <bold>G</bold> cocoon (dorsal view) <bold>H</bold> head capsule (ventral view). Scale bars: 1.0 mm (<bold>G</bold>); 0.1 mm (<bold>A, E, H</bold>); 0.02 mm (<bold>B–D</bold>); 0.01 mm (<bold>F</bold>).</p></caption><graphic xmlns:xlink="http://www.w3.org/1999/xlink" xlink:href="zookeys-950-051-g015.jpg" position="float" orientation="portrait" xlink:type="simple" id="oo_433879.jpg"><uri content-type="original_file" xlink:type="simple">https://binary.pensoft.net/fig/433879</uri></graphic></fig></tp:treatment-sec><tp:treatment-sec sec-type="description" id="SECID0EWVCI"><title>Description.</title><p><bold>Male</bold> (<italic>N</italic> = 4). Body length 2.0–2.3 mm.</p><p><bold><italic>Head.</italic></bold> Distinctly wider than thorax. Upper eye dark brown, consisting of large facets in 14 or 15 vertical columns and 14 or 15 horizontal rows on each side. Antenna light to medium brown except scape, pedicel, and base of first flagellomere yellow; first flagellomere elongate, 1.8 times length of second. Maxillary palpus: proportional lengths of third, fourth, and fifth palpal segments 1.0:1.0–1.2:2.5–2.8; sensory vesicle globular or ellipsoidal, 0.16–0.17 times length of third palpal segment.</p><p><bold><italic>Thorax.</italic></bold> Scutum with faint longitudinal vittae (one median and two submedian).</p><p><bold><italic>Legs.</italic></bold> Foreleg: tibia whitish yellow except basal one-fourth light brown and apical one-third dark brown; basitarsus moderately dilated, 7.3–7.4 times as long as its greatest width. Hind leg: coxa light brown; femur light to medium brown with base yellow and apical cap dark brown (though apical tip yellow); tibia dark brown except little less than basal half yellow; tarsus (Fig. <xref ref-type="fig" rid="F15">15A</xref>) brownish black except little less than basal half of basitarsus and little less than basal half of second tarsomere whitish yellow; basitarsus (Fig. <xref ref-type="fig" rid="F15">15A</xref>) 3.8–4.0 times as long as wide, and 0.8–0.9 and 0.9 times as wide as greatest width of tibia and femur, respectively; calcipala (Fig. <xref ref-type="fig" rid="F15">15A</xref>) slightly shorter than basal width, and 0.36 times as wide as greatest width of basitarsus.</p><p><bold><italic>Wing.</italic></bold> Length 1.6–1.7 mm. Subcosta with 2–8 hairs.</p><p><bold><italic>Genitalia.</italic></bold> Coxite in ventral view (Fig. <xref ref-type="fig" rid="F15">15B</xref>) nearly rectangular, 1.8 times as long as its greatest width. Style in ventrolateral view slightly tapered toward apex, with truncated apex, and 0.8 times as long as coxite. Ventral plate in ventral view (Fig. <xref ref-type="fig" rid="F15">15B</xref>) with body transverse, 0.7 times as long as wide, posteroventral margin somewhat concave medially (though slightly convex medially on posterodorsal margin), and lateral margin emarginated medially; basal arms of moderate length, slightly divergent, then convergent apically; ventral plate in caudal view (Fig. <xref ref-type="fig" rid="F15">15D</xref>) rounded ventrally. Cercus with 15 or 16 hairs.</p><p><bold>Pupa</bold> (<italic>N</italic> = 4). Body length 2.3–2.5 mm.</p><p><bold><italic>Head.</italic></bold> Integument yellow.</p><p><bold><italic>Thorax.</italic></bold> Integument yellow, moderately covered with round tubercles except posterior half sparsely covered with small tubercles on dorsolateral and lateral surfaces. Gill (Fig. <xref ref-type="fig" rid="F15">15E</xref>) composed of eight slender thread-like filaments, arranged asr [(2+1)+3]+2 from dorsal to ventral; common basal stalk 0.7–0.8 times length of interspiracular trunk; dorsal and middle triplets sharing short stalk, and dorsal and middle triplets mostly composed of one individual and two paired filaments with extremely short secondary stalk; stalk of ventral pair of filaments 1.0–1.2 times length of common basal stalk, and 0.7–0.9 times length of interspiracular trunk; primary stalk of dorsal triplet lying against that of lower pair at angle of 70–80° when viewed laterally; filaments of dorsal and middle triplets subequal in length (2.5–2.6 mm) and thickness to one another; two filaments of ventral pair subequal in length (3.0 mm) and thickness to each other (though inner filaments slightly thicker than inner one) and 1.5 times as thick as six other filaments of dorsal and middle triplets when compared basally.</p><p><bold><italic>Abdomen.</italic></bold> Dorsally, all segments light yellowish; segments 1 and 2 without minute tubercles; segment 9 with pair of wide flat terminal hooks (Fig. <xref ref-type="fig" rid="F15">15F</xref>), of which outer margin is 1.7–2.4 times length of inner margin and crenulated when viewed caudally.</p><p><bold><italic>Cocoon</italic></bold> (Fig. <xref ref-type="fig" rid="F15">15G</xref>). Slipper-shaped, moderately woven, moderately extended ventrolaterally; anterior margin without bulge or projection; individual threads visible; 3.2–3.6 mm long by 2.0–2.4 mm wide.</p><p><bold>Mature larva</bold> (<italic>N</italic> = 5). Body length 4.1–4.5 mm. Body with following color markings: thoracic segment 1 encircled with greyish band (though disconnected ventromedially), ventral surface of thoracic segment 2 grey and that of thoracic segment 3 ochreous; abdominal segments 1–4 encircled with grey transverse band, and abdominal segments 5–8 greyish dorsally and dorsolaterally; abdominal segments 5 and 6 each overlaid with light reddish brown transverse band, appearing W-shaped, on dorsal and dorsolateral surfaces (though often faded out to varying extent, leaving small round medial spot and dorsolateral spots, or only small medial spot), and also overlaid with pair of round spots on ventral surface; abdominal segments 7 and 8 each overlaid with light reddish brown pigments to varying extent on dorsal and dorsolateral surfaces (completely faded out in one larva) (Fig. <xref ref-type="fig" rid="F25">25G</xref>); abdominal segment 7 with light reddish brown transverse band on ventral surface (often faded out, leaving pair of round spots).</p><p><bold><italic>Head.</italic></bold> Head capsule yellow to dark yellow except eye-spot region whitish, sparsely covered with minute setae (though moderately on dorsal surface); head spots faintly to moderately positive. Antenna: proportional lengths of first, second, and third articles 1.00:0.65–0.75:0.81–0.95. Labral fan with 34–38 primary rays. Hypostoma with row of nine apical teeth, of which median tooth little longer than each corner tooth; lateral margin smooth; four hypostomal bristles per side lying nearly parallel to lateral margin. Postgenal cleft (Fig. <xref ref-type="fig" rid="F15">15H</xref>) rounded, 1.2–1.3 times length of postgenal bridge.</p><p><bold><italic>Thorax</italic></bold> and <bold><italic>Abdomen.</italic></bold> Thoracic and abdominal cuticle very sparsely covered with unpigmented minute setae (though few posterior abdominal segments sparsely to moderately covered with dark minute unbranched or bifid setae (rarely trifid setae) on dorsal and dorsolateral surfaces; last abdominal segment densely covered with unbranched colorless minute setae on dorsolateral and lateral surfaces of each side of anal sclerite and on each lateral surface even down to base of ventral papilla. Rectal scales minute, unpigmented. Rectal organ compound, each of three lobes with seven to nine finger-like secondary lobules. Anal sclerite of usual X-form, with anterior arms 1.1 times as long as posterior ones. Posterior circlet with 73–78 rows of hooklets with up to 13 or 14 hooklets per row.</p><p><bold>Female.</bold> Unknown.</p></tp:treatment-sec><tp:treatment-sec sec-type="etymology" id="SECID0EM1CI"><title>Etymology.</title><p>The species name, <italic><tp:taxon-name><tp:taxon-name-part taxon-name-part-type="genus" reg="Simulium"/><tp:taxon-name-part taxon-name-part-type="species" reg="chaowaense">chaowaense</tp:taxon-name-part></tp:taxon-name></italic>, refers to the name of the waterfall, Chao Wa, where this species was collected.</p></tp:treatment-sec><tp:treatment-sec sec-type="distribution" id="SECID0E31CI"><title>Distribution.</title><p>Thailand (Phrae).</p></tp:treatment-sec><tp:treatment-sec sec-type="discussion" id="SECID0EB2CI"><title>Discussion.</title><p>This new species is similar to <italic><tp:taxon-name><tp:taxon-name-part taxon-name-part-type="genus" reg="Simulium">S.</tp:taxon-name-part> <tp:taxon-name-part taxon-name-part-type="species" reg="tanahrataense">tanahrataense</tp:taxon-name-part></tp:taxon-name></italic> described from males and their associated pupal exuviae collected from Peninsular Malaysia (<xref ref-type="bibr" rid="B25">Takaoka et al. 2014b</xref>) in many characters including the number of male upper-eye facets. However, it is barely distinguished in the male from the latter species by the first flagellomere of the antenna 1.8 times as long as the second (2.1 times in <italic><tp:taxon-name><tp:taxon-name-part taxon-name-part-type="genus" reg="Simulium">S.</tp:taxon-name-part> <tp:taxon-name-part taxon-name-part-type="species" reg="tanahrataense">tanahrataense</tp:taxon-name-part></tp:taxon-name></italic>), male hind basitarsus 0.9 times as wide as the hind femur (1.0 time in <italic><tp:taxon-name><tp:taxon-name-part taxon-name-part-type="genus" reg="Simulium">S.</tp:taxon-name-part> <tp:taxon-name-part taxon-name-part-type="species" reg="tanahrataense">tanahrataense</tp:taxon-name-part></tp:taxon-name></italic>), and ventral plate with the ventral margin rounded (Fig. <xref ref-type="fig" rid="F15">15D</xref>) when viewed posteriorly (straight or slightly concave in <italic><tp:taxon-name><tp:taxon-name-part taxon-name-part-type="genus" reg="Simulium">S.</tp:taxon-name-part> <tp:taxon-name-part taxon-name-part-type="species" reg="tanahrataense">tanahrataense</tp:taxon-name-part></tp:taxon-name></italic>). The pupa of this new species is almost indistinguishable from that of <italic><tp:taxon-name><tp:taxon-name-part taxon-name-part-type="genus" reg="Simulium">S.</tp:taxon-name-part> <tp:taxon-name-part taxon-name-part-type="species" reg="tanahrataense">tanahrataense</tp:taxon-name-part></tp:taxon-name></italic>, although there is a slight difference in the length of filaments of the dorsal and middle triplets including their stalks and the common basal stalk (2.5–2.6 mm in this new species versus 1.6–2.2 mm in <italic><tp:taxon-name><tp:taxon-name-part taxon-name-part-type="genus" reg="Simulium">S.</tp:taxon-name-part> <tp:taxon-name-part taxon-name-part-type="species" reg="tanahrataense">tanahrataense</tp:taxon-name-part></tp:taxon-name></italic>).</p><p>This new species is similar to <italic><tp:taxon-name><tp:taxon-name-part taxon-name-part-type="genus" reg="Simulium">S.</tp:taxon-name-part> <tp:taxon-name-part taxon-name-part-type="species" reg="confertum">confertum</tp:taxon-name-part></tp:taxon-name></italic> from Vietnam (<xref ref-type="bibr" rid="B22">Takaoka et al. 2017a</xref>) in having the similar number of male upper-eye large facets but is distinguished from the latter species by the ventral plate with the ventral margin rounded when viewed posteriorly (nearly straight in <italic><tp:taxon-name><tp:taxon-name-part taxon-name-part-type="genus" reg="Simulium">S.</tp:taxon-name-part> <tp:taxon-name-part taxon-name-part-type="species" reg="confertum">confertum</tp:taxon-name-part></tp:taxon-name></italic>).</p></tp:treatment-sec><tp:treatment-sec><!--Section generated to contain objects referenced in tp:taxon-treatment.--><fig id="F25" position="float" orientation="portrait"><object-id xmlns:xlink="http://www.w3.org/1999/xlink" content-type="doi" xlink:type="simple">10.3897/zookeys.950.51298.figure25</object-id><object-id xmlns:xlink="http://www.w3.org/1999/xlink" content-type="arpha" xlink:type="simple">570D29F7-6083-584F-84C5-301758DF0721</object-id><label>Figure 25.</label><caption><p>Schematic illustrations of larval body color patterns (dorsal view). <bold>A</bold><italic><tp:taxon-name><tp:taxon-name-part taxon-name-part-type="genus" reg="Simulium">S.</tp:taxon-name-part> <tp:taxon-name-part taxon-name-part-type="species" reg="teerachanense">teerachanense</tp:taxon-name-part></tp:taxon-name></italic> sp. nov. <bold>B</bold><italic><tp:taxon-name><tp:taxon-name-part taxon-name-part-type="genus" reg="Simulium">S.</tp:taxon-name-part> <tp:taxon-name-part taxon-name-part-type="species" reg="pitasawatae">pitasawatae</tp:taxon-name-part></tp:taxon-name></italic> sp. nov. <bold>C</bold><italic><tp:taxon-name><tp:taxon-name-part taxon-name-part-type="genus" reg="Simulium">S.</tp:taxon-name-part> <tp:taxon-name-part taxon-name-part-type="species" reg="sutheppuiense">sutheppuiense</tp:taxon-name-part></tp:taxon-name></italic> sp. nov. <bold>D</bold><italic><tp:taxon-name><tp:taxon-name-part taxon-name-part-type="genus" reg="Simulium">S.</tp:taxon-name-part> <tp:taxon-name-part taxon-name-part-type="species" reg="asakoae">asakoae</tp:taxon-name-part></tp:taxon-name></italic><bold>E</bold><italic><tp:taxon-name><tp:taxon-name-part taxon-name-part-type="genus" reg="Simulium">S.</tp:taxon-name-part> <tp:taxon-name-part taxon-name-part-type="species" reg="klonglanense">klonglanense</tp:taxon-name-part></tp:taxon-name></italic> sp. nov. <bold>F</bold><italic><tp:taxon-name><tp:taxon-name-part taxon-name-part-type="genus" reg="Simulium">S.</tp:taxon-name-part> <tp:taxon-name-part taxon-name-part-type="species" reg="namdanense">namdanense</tp:taxon-name-part></tp:taxon-name></italic> sp. nov. <bold>G</bold><italic><tp:taxon-name><tp:taxon-name-part taxon-name-part-type="genus" reg="Simulium">S.</tp:taxon-name-part> <tp:taxon-name-part taxon-name-part-type="species" reg="chaowaense">chaowaense</tp:taxon-name-part></tp:taxon-name></italic> sp. nov. <bold>H</bold><italic><tp:taxon-name><tp:taxon-name-part taxon-name-part-type="genus" reg="Simulium">S.</tp:taxon-name-part> <tp:taxon-name-part taxon-name-part-type="species" reg="loeiense">loeiense</tp:taxon-name-part></tp:taxon-name></italic> sp. nov. <bold>I</bold><italic><tp:taxon-name><tp:taxon-name-part taxon-name-part-type="genus" reg="Simulium">S.</tp:taxon-name-part> <tp:taxon-name-part taxon-name-part-type="species" reg="huaimorense">huaimorense</tp:taxon-name-part></tp:taxon-name></italic> sp. nov. <bold>J</bold><italic><tp:taxon-name><tp:taxon-name-part taxon-name-part-type="genus" reg="Simulium">S.</tp:taxon-name-part> <tp:taxon-name-part taxon-name-part-type="species" reg="nanoiense">nanoiense</tp:taxon-name-part></tp:taxon-name></italic> sp. nov. <bold>K</bold><italic><tp:taxon-name><tp:taxon-name-part taxon-name-part-type="genus" reg="Simulium">S.</tp:taxon-name-part> <tp:taxon-name-part taxon-name-part-type="species" reg="junkumae">junkumae</tp:taxon-name-part></tp:taxon-name></italic> sp. nov. <bold>L</bold><italic><tp:taxon-name><tp:taxon-name-part taxon-name-part-type="genus" reg="Simulium">S.</tp:taxon-name-part> <tp:taxon-name-part taxon-name-part-type="species" reg="myanmarense">myanmarense</tp:taxon-name-part></tp:taxon-name></italic><bold>M</bold><italic><tp:taxon-name><tp:taxon-name-part taxon-name-part-type="genus" reg="Simulium">S.</tp:taxon-name-part> <tp:taxon-name-part taxon-name-part-type="species" reg="maewongense">maewongense</tp:taxon-name-part></tp:taxon-name></italic> sp. nov. <bold>N</bold><italic><tp:taxon-name><tp:taxon-name-part taxon-name-part-type="genus" reg="Simulium">S.</tp:taxon-name-part> <tp:taxon-name-part taxon-name-part-type="species" reg="phapeungense">phapeungense</tp:taxon-name-part></tp:taxon-name></italic> sp. nov. <bold>O</bold><italic><tp:taxon-name><tp:taxon-name-part taxon-name-part-type="genus" reg="Simulium">S.</tp:taxon-name-part> <tp:taxon-name-part taxon-name-part-type="species" reg="muangpanense">muangpanense</tp:taxon-name-part></tp:taxon-name></italic> sp. nov. <bold>P</bold><italic><tp:taxon-name><tp:taxon-name-part taxon-name-part-type="genus" reg="Simulium">S.</tp:taxon-name-part> <tp:taxon-name-part taxon-name-part-type="species" reg="maehongsonense">maehongsonense</tp:taxon-name-part></tp:taxon-name></italic> sp. nov. <bold>Q</bold><italic><tp:taxon-name><tp:taxon-name-part taxon-name-part-type="genus" reg="Simulium">S.</tp:taxon-name-part> <tp:taxon-name-part taxon-name-part-type="species" reg="thungchangense">thungchangense</tp:taxon-name-part></tp:taxon-name></italic> sp. nov. <bold>R</bold><italic><tp:taxon-name><tp:taxon-name-part taxon-name-part-type="genus" reg="Simulium">S.</tp:taxon-name-part> <tp:taxon-name-part taxon-name-part-type="species" reg="chiangdaoense">chiangdaoense</tp:taxon-name-part></tp:taxon-name></italic><bold>S</bold><italic><tp:taxon-name><tp:taxon-name-part taxon-name-part-type="genus" reg="Simulium">S.</tp:taxon-name-part> <tp:taxon-name-part taxon-name-part-type="species" reg="inthanonense">inthanonense</tp:taxon-name-part></tp:taxon-name></italic> (morph 1) <bold>T</bold><italic><tp:taxon-name><tp:taxon-name-part taxon-name-part-type="genus" reg="Simulium">S.</tp:taxon-name-part> <tp:taxon-name-part taxon-name-part-type="species" reg="inthanonense">inthanonense</tp:taxon-name-part></tp:taxon-name></italic> (morph 2).</p></caption><graphic xmlns:xlink="http://www.w3.org/1999/xlink" xlink:href="zookeys-950-051-g025.jpg" position="float" orientation="portrait" xlink:type="simple" id="oo_433889.jpg"><uri content-type="original_file" xlink:type="simple">https://binary.pensoft.net/fig/433889</uri></graphic></fig></tp:treatment-sec><ref-list><ref id="B25"><mixed-citation xmlns:xlink="http://www.w3.org/1999/xlink" xlink:type="simple"><person-group><name name-style="western"><surname>Takaoka</surname><given-names>H</given-names></name><name name-style="western"><surname>Sofian-Azirun</surname><given-names>M</given-names></name><name name-style="western"><surname>Ya’cob</surname><given-names>Z</given-names></name><name name-style="western"><surname>Hashim</surname><given-names>R</given-names></name></person-group> (<year>2014b</year>) <article-title>Two new species of <tp:taxon-name><tp:taxon-name-part taxon-name-part-type="genus">Simulium</tp:taxon-name-part> (<tp:taxon-name-part taxon-name-part-type="subgenus">Gomphostilbia</tp:taxon-name-part>)</tp:taxon-name> (<tp:taxon-name><tp:taxon-name-part taxon-name-part-type="order">Diptera</tp:taxon-name-part></tp:taxon-name>: <tp:taxon-name><tp:taxon-name-part taxon-name-part-type="family">Simuliidae</tp:taxon-name-part></tp:taxon-name>) from Cameron’s Highlands, Peninsular Malaysia, with keys to 21 species of the <italic><tp:taxon-name><tp:taxon-name-part taxon-name-part-type="genus">Simulium</tp:taxon-name-part> <tp:taxon-name-part taxon-name-part-type="species">asakoae</tp:taxon-name-part></tp:taxon-name></italic> species-group.</article-title><source>Zootaxa</source><volume>3765</volume>: <fpage>54</fpage>–<lpage>68</lpage>. <ext-link xlink:type="simple" ext-link-type="doi" xlink:href="10.11646/zootaxa.3765.1.3">https://doi.org/10.11646/zootaxa.3765.1.3</ext-link></mixed-citation></ref><ref id="B22"><mixed-citation xmlns:xlink="http://www.w3.org/1999/xlink" xlink:type="simple"><person-group><name name-style="western"><surname>Takaoka</surname><given-names>H</given-names></name><name name-style="western"><surname>Sofian-Azirun</surname><given-names>M</given-names></name><name name-style="western"><surname>Ya’cob</surname><given-names>Z</given-names></name><name name-style="western"><surname>Chen</surname><given-names>CD</given-names></name><name name-style="western"><surname>Lau</surname><given-names>KW</given-names></name><name name-style="western"><surname>Low</surname><given-names>VL</given-names></name><name name-style="western"><surname>Pham</surname><given-names>XD</given-names></name><name name-style="western"><surname>Adler</surname><given-names>PH</given-names></name></person-group> (<year>2017a</year>) The black flies (<tp:taxon-name><tp:taxon-name-part taxon-name-part-type="order">Diptera</tp:taxon-name-part></tp:taxon-name>: <tp:taxon-name><tp:taxon-name-part taxon-name-part-type="family">Simuliidae</tp:taxon-name-part></tp:taxon-name>) of Vietnam. Zootaxa 4261, 1–165. <ext-link xlink:type="simple" ext-link-type="doi" xlink:href="10.11646/zootaxa.4261.1.1">https://doi.org/10.11646/zootaxa.4261.1.1</ext-link></mixed-citation></ref></ref-list></tp:taxon-treatment>
