# Supplementary material for: Twenty-one new species of the Simulium (Gomphostilbia) asakoae species group (Diptera, Simuliidae) in Thailand, with their genetic relationships
Source: Zookeys. 2020 Jul 20;950:51–152. doi: 10.3897/zookeys.950.51298 (PMC7387366; doi:10.3897/zookeys.950.51298)
Supplement: XML Treatment for Simulium (Gomphostilbia) klonglanense [file zookeys.950.51298-treatment20.xml]

<!DOCTYPE tp:taxon-treatment
  PUBLIC "-//TaxonX//DTD Taxonomic Treatment Publishing DTD v0 20100105//EN" "tax-treatment-NSO.dtd">
<tp:taxon-treatment xmlns:tp="http://www.plazi.org/taxpub"><tp:treatment-meta><kwd-group><label>Taxon classification</label><kwd><named-content xmlns:xlink="http://www.w3.org/1999/xlink" content-type="kingdom">Animalia</named-content></kwd><kwd><named-content xmlns:xlink="http://www.w3.org/1999/xlink" content-type="order">Diptera</named-content></kwd><kwd><named-content xmlns:xlink="http://www.w3.org/1999/xlink" content-type="family">Simuliidae</named-content></kwd></kwd-group><mixed-citation publication-type="journal"><person-group><name><surname>Takaoka</surname><given-names>Hiroyuki</given-names></name><name><surname>Srisuka</surname><given-names>Wichai</given-names></name><name><surname>Fukuda</surname><given-names>Masako</given-names></name><name><surname>Saeung</surname><given-names>Atiporn</given-names></name></person-group><article-title>Twenty-one new species of the <italic><tp:taxon-name><tp:taxon-name-part taxon-name-part-type="genus" reg="Simulium">Simulium</tp:taxon-name-part></tp:taxon-name></italic> (<italic><tp:taxon-name><tp:taxon-name-part taxon-name-part-type="genus" reg="Simulium"/><tp:taxon-name-part taxon-name-part-type="subgenus" reg="Gomphostilbia">Gomphostilbia</tp:taxon-name-part></tp:taxon-name></italic>) <italic><tp:taxon-name><tp:taxon-name-part taxon-name-part-type="genus" reg="Simulium"/><tp:taxon-name-part taxon-name-part-type="species" reg="asakoae">asakoae</tp:taxon-name-part></tp:taxon-name></italic> species group (<tp:taxon-name><tp:taxon-name-part taxon-name-part-type="order">Diptera</tp:taxon-name-part></tp:taxon-name>, <tp:taxon-name><tp:taxon-name-part taxon-name-part-type="family">Simuliidae</tp:taxon-name-part></tp:taxon-name>) in Thailand, with their genetic relationships</article-title><source>Zookeys</source><day>20</day><month>7</month><year>2020</year><volume>950</volume><fpage>51</fpage><lpage>152</lpage><pub-id pub-id-type="doi">10.3897/zookeys.950.51298</pub-id></mixed-citation></tp:treatment-meta><tp:nomenclature><tp:taxon-name><object-id xmlns:xlink="http://www.w3.org/1999/xlink" content-type="arpha" xlink:type="simple">A6BD5EE4-5AD9-5D4D-9D1B-5BA8DA4D8682</object-id>
              <tp:taxon-name-part taxon-name-part-type="genus" reg="Simulium">Simulium</tp:taxon-name-part> (<tp:taxon-name-part taxon-name-part-type="subgenus" reg="Gomphostilbia">Gomphostilbia</tp:taxon-name-part>) <tp:taxon-name-part taxon-name-part-type="species" reg="klonglanense">klonglanense</tp:taxon-name-part><object-id xmlns:xlink="http://www.w3.org/1999/xlink" content-type="zoobank" xlink:type="simple">http://zoobank.org/1D6E82E6-C730-4C82-9809-6F526A9851FB</object-id></tp:taxon-name><tp:taxon-authority>Takaoka, Srisuka &amp; Saeung</tp:taxon-authority><tp:taxon-status xmlns:xlink="http://www.w3.org/1999/xlink" xlink:type="simple">sp. nov.</tp:taxon-status><xref ref-type="fig" rid="F22">Figs 22</xref><xref ref-type="fig" rid="F25">, 25E</xref></tp:nomenclature><tp:treatment-sec sec-type="material" id="SECID0EXPBK"><title>Material examined.</title><p><bold><italic>Holotype</italic></bold>: Male (with its associated pupal exuviae and cocoon) (in 80% ethanol) labeled as “Holotype: <italic><tp:taxon-name><tp:taxon-name-part taxon-name-part-type="genus" reg="Simulium">Simulium</tp:taxon-name-part> <tp:taxon-name-part taxon-name-part-type="species" reg="klonglanense">klonglanense</tp:taxon-name-part></tp:taxon-name></italic> male, QSBG col. no. 144, Thailand, 27-VI-2013, by W. Srisuka”, collected from a stream of Klong Nam Lai (width 1.4 m, depth 13 cm, bed sandy, moderate flow, pH 6.2, 25.8 °C, exposed to the sun, elevation 196 m, <named-content xmlns:xlink="http://www.w3.org/1999/xlink" content-type="dwc:verbatimCoordinates" xlink:type="simple"><named-content content-type="geo-json" specific-use="{&#34;type&#34;:&#34;Point&#34;,&#34;coordinates&#34;:[99.263278,16.207861]}" id="NCID0EQQBK" xlink:type="simple">16°12'28.3"N, 99°15'47.8"E</named-content></named-content>), at Klong Lan District, Kham Phaeng Phet Province, Thailand, 27-VI-2013, by W. Srisuka (Coll. No. 144).</p><p><bold><italic>Paratypes</italic></bold>: Three females, one male (thorax for DNA analysis) (with their associated pupal exuviae and cocoons), and eight mature larvae (in 80% ethanol), same data as for holotype.</p></tp:treatment-sec><tp:treatment-sec sec-type="diagnosis" id="SECID0E3QBK"><title>Diagnosis.</title><p>Female: sensory vesicle elongated (Fig. <xref ref-type="fig" rid="F22">22A</xref>) and mandible with four distinct teeth on the outer margin (Fig. <xref ref-type="fig" rid="F22">22B</xref>). Male: upper-eye (large) facets in 13 or 14 vertical columns and 14 or 15 horizontal rows on each side, and moderately widened hind basitarsus 0.9 times as wide as the hind tibia and femur. Pupa: small terminal hooks (Fig. <xref ref-type="fig" rid="F22">22K</xref>). Larva: postgenal cleft 3.7–4.0 times as long as the postgenal bridge (Fig. <xref ref-type="fig" rid="F22">22M</xref>) and abdominal segments 1–4 grey (Fig. <xref ref-type="fig" rid="F25">25E</xref>).</p><fig id="F22" position="float" orientation="portrait"><object-id xmlns:xlink="http://www.w3.org/1999/xlink" content-type="doi" xlink:type="simple">10.3897/zookeys.950.51298.figure22</object-id><object-id xmlns:xlink="http://www.w3.org/1999/xlink" content-type="arpha" xlink:type="simple">25D8F9B6-2E78-5A0B-AAF9-199E7F8D9E96</object-id><label>Figure 22.</label><caption><p>Female, male, pupa and larva of <italic><tp:taxon-name><tp:taxon-name-part taxon-name-part-type="genus" reg="Simulium">S.</tp:taxon-name-part> <tp:taxon-name-part taxon-name-part-type="species" reg="klonglanense">klonglanense</tp:taxon-name-part></tp:taxon-name></italic> sp. nov. <bold>A–C</bold> female <bold>D–I</bold> male <bold>J–L</bold> pupa <bold>M</bold> larva. <bold>A, D</bold> sensory vesicles (right side; anterior view <bold>A</bold> female <bold>D</bold> male) <bold>B</bold> mandible (right side) <bold>C</bold> genital fork <bold>E</bold> hind basitarsus and second tarsomere (left side; lateral view) <bold>F</bold> coxites, styles and ventral plate (ventral view) <bold>G</bold> style (right side; ventrolateral view) <bold>H</bold> ventral plate and median sclerite (lateral view) <bold>I</bold> ventral plate (caudal view) <bold>J</bold> gill filaments (right side; lateral view) <bold>K</bold> terminal hooks (caudal view) <bold>L</bold> cocoon (dorsal view) <bold>M</bold> head capsule (ventral view). Scale bars: 1.0 mm (<bold>L</bold>); 0.1 mm (<bold>E, J, M</bold>); 0.02 mm (<bold>A, C, D, F–I</bold>); 0.01 mm (<bold>B, K</bold>).</p></caption><graphic xmlns:xlink="http://www.w3.org/1999/xlink" xlink:href="zookeys-950-051-g022.jpg" position="float" orientation="portrait" xlink:type="simple" id="oo_433886.jpg"><uri content-type="original_file" xlink:type="simple">https://binary.pensoft.net/fig/433886</uri></graphic></fig></tp:treatment-sec><tp:treatment-sec sec-type="description" id="SECID0E1TBK"><title>Description.</title><p><bold>Female</bold> (<italic>N</italic> = 3). Body length 1.8 mm.</p><p><bold><italic>Head.</italic></bold> Frontal ratio 1.8:1.0:2.2; frons:head ratio 1.0:4.2. Labrum 0.59 times length of clypeus. Maxillary palpus: proportional lengths of third, fourth, and fifth palpal segments 1.0:1.0:2.1; sensory vesicle (Fig. <xref ref-type="fig" rid="F22">22A</xref>) elongated (0.65–0.68 times length of third palpal segment). Lacinia with 10 inner and 14–16 outer teeth. Mandible (Fig. <xref ref-type="fig" rid="F22">22B</xref>) with 27 inner teeth and four outer teeth at some distance from tip.</p><p><bold><italic>Legs.</italic></bold> Foreleg: basitarsus moderately dilated, 5.2–5.4 times as long as its greatest width. Midleg: tarsus light to medium brown though little less than basal half of basitarsus yellow (its border not well defined). Hind leg: coxa light brown; tibia yellowish white on basal two-thirds and light to dark brown on rest; tarsus medium brown except basal two-thirds (though base light brown) and basal half of second tarsomere yellowish white; basitarsus 5.8–6.6 times as long as wide, and 0.7 and 0.6 times as wide as greatest widths of tibia and femur, respectively.</p><p><bold><italic>Wing.</italic></bold> Length 1.6 mm.</p><p><bold><italic>Abdomen.</italic></bold> Dorsal surface of abdomen medium to dark brown except most of segment 2 ochreous (though narrow portion along posterior margin somewhat darkened).</p><p><bold><italic>Terminalia.</italic></bold> Sternite 8 with 17 medium-long to long hairs together with four slender short hairs on each side. Genital fork (Fig. <xref ref-type="fig" rid="F22">22C</xref>) of usual inverted-Y form, with slender stem; inner margins of arms divergent from each other. Paraproct in ventral view with 3–5 sensilla on anteromedial surface; paraproct in lateral view 0.6 times as long as wide, with 16 medium-long to long hairs on ventral and lateral surfaces. Cercus in lateral view short, rounded posteriorly, 0.5 times as long as wide. Spermatheca 1.44 times as long as its greatest width; both accessory ducts slender, subequal in diameter to each other and slightly wider than major one.</p><p><bold>Male</bold> (<italic>N</italic> = 2). Body length 2.0 mm.</p><p><bold><italic>Head.</italic></bold> Somewhat wider than thorax. Upper eye medium brown, consisting of large facets in 13 or 14 vertical columns and 14 or 15 horizontal rows on each side. Antenna: first flagellomere elongate, 1.7 times length of second. Maxillary palpus: proportional lengths of third, fourth, and fifth palpal segments 1.0:1.2:2.7; sensory vesicle (Fig. <xref ref-type="fig" rid="F22">22D</xref>) small, ellipsoidal (0.25–0.27 times length of third palpal segment).</p><p><bold><italic>Thorax.</italic></bold> Scutum medium to dark brown except anterolateral calli ochreous, with three dark-brown longitudinal vittae (one medial and two submedial), white pruinose except three longitudinal vittae non-pruinose when illuminated anterodorsally and viewed dorsally. Scutellum medium brown. Postnotum medium to dark brown.</p><p><bold><italic>Legs.</italic></bold> Foreleg: basitarsus slightly dilated, 6.8 times as long as its greatest width. Hind leg: coxa light brown; tibia dark brown except little less than basal half whitish yellow; tarsus (Fig. <xref ref-type="fig" rid="F22">22E</xref>) medium brown except little less than basal half of basitarsus and little less than basal half of second tarsomere whitish yellow; basitarsus (Fig. <xref ref-type="fig" rid="F22">22E</xref>) enlarged, 4.2 times as long as wide, and 0.9 and 0.9 times as wide as greatest width of tibia and femur, respectively; calcipala (Fig. <xref ref-type="fig" rid="F22">22E</xref>) slightly shorter than basal width, and 0.21 times as wide as greatest width of basitarsus.</p><p><bold><italic>Wing.</italic></bold> Length 1.5 mm. Subcosta with 0–2 hairs.</p><p><bold><italic>Genitalia.</italic></bold> Style in ventral view (Fig. <xref ref-type="fig" rid="F22">22F</xref>) bent inward, with round apex having single spine; style in ventrolateral view (Fig. <xref ref-type="fig" rid="F22">22G</xref>) slightly tapered toward apex, with round apex. Ventral plate in ventral view (Fig. <xref ref-type="fig" rid="F22">22F</xref>): basal arms of moderate length, nearly parallel-sided, then slightly convergent apically; ventral plate in caudal view (Fig. <xref ref-type="fig" rid="F22">22I</xref>) trapezoidal, with ventral margin nearly straight. Cercus with 12 or 13 hairs.</p><p><bold>Pupa</bold> (<italic>N</italic> = 5). Body length 2.0–2.4 mm.</p><p><bold><italic>Head.</italic></bold> Integument light yellow.</p><p><bold><italic>Thorax.</italic></bold> Integument light yellow, moderately covered with round tubercles except dorsolateral surface of posterior one-third nearly bare. Gill (Fig. <xref ref-type="fig" rid="F22">22J</xref>) composed of eight slender thread-like filaments, arranged as [3+(1+2)]+2 or [(2+1)+(1+2)]+2 or [(2+1)+3]+2) from dorsal to ventral; common basal stalk 0.7–0.8 times length of interspiracular trunk; stalk of ventral pair of filaments variable in length, 0.6–1.2 times length of common basal stalk, and 0.5–0.9 times length of interspiracular trunk; primary stalk of dorsal triplet lying against that of lower pair at angle of 80–90° when viewed laterally; filaments of dorsal triplet subequal in length (1.8 mm) and thickness to one another; filaments of dorsal triplet subequal in length (1.9–2.1 mm) and thickness to one another; two filaments of ventral pair subequal in length (tips of filaments of ventral pair lost, thus not possible to measure their lengths, which are probably little more than 2.4 mm) and thickness to each other and 1.6–1.8 times as thick as six other filaments of dorsal and middle triplets when compared basally; all filaments pale yellow.</p><p><bold><italic>Abdomen.</italic></bold> Dorsally, all segments unpigmented except segment 9 light yellow; segments 1 and 2 without minute tubercles; segment 9 with pair of small flat terminal hooks (Fig. <xref ref-type="fig" rid="F22">22K</xref>) when viewed caudally.</p><p><bold><italic>Cocoon</italic></bold> (Fig. <xref ref-type="fig" rid="F22">22L</xref>). Whitish yellow to medium brown, slipper-shaped, moderately woven, moderately extended ventrolaterally; anterior margin moderately woven medially, with or without bulge; individual threads visible or not visible; 2.4–3.0 mm long by 1.7–2.1 mm wide.</p><p><bold>Mature larva</bold> (<italic>N</italic> = 8). Body length 3.3–4.0 mm. Body with following color markings: thoracic segment 1 encircled with grey (or greyish ochreous) band (though disconnected ventromedially), thoracic segments 2 and 3 grey or ochreous on ventral surface; abdominal segments 1–4 each encircled with greyish band, abdominal segments 5–8 greyish on dorsal and dorsolateral surfaces; abdominal segment 4 with or without reddish purplish transverse band (though often partially faded medially and ventrally), abdominal segments 5–8 each faintly to moderately overlaid with reddish purplish pigments dorsally and dorsolaterally (though faded medially to various extent), abdominal segments 5 and 6 each with pair of small grey or reddish purplish spots ventrally, and abdominal segment 7 with grey transverse band (overlaid with reddish purplish pigment) ventrally (Fig. <xref ref-type="fig" rid="F25">25E</xref>).</p><p><bold><italic>Head.</italic></bold> Head capsule yellow except eye-spot region whitish; head spots indistinct. Antenna: proportional lengths of first, second, and third articles 1.0:0.8:0.8–1.0. Labral fan with 30–34 primary rays. Postgenal cleft (Fig. <xref ref-type="fig" rid="F22">22M</xref>) long, arrowhead shaped, 3.7–4.0 times length of postgenal bridge.</p><p><bold><italic>Abdomen.</italic></bold> Rectal organ compound, each of three lobes with six to eight finger-like secondary lobules. Anal sclerite of usual X-form, with anterior arms nearly as long as posterior ones. Posterior circlet with 71–74 rows of hooklets with up to 14 hooklets per row.</p></tp:treatment-sec><tp:treatment-sec sec-type="etymology" id="SECID0EG1BK"><title>Etymology.</title><p>The species name, <italic><tp:taxon-name><tp:taxon-name-part taxon-name-part-type="genus" reg="Simulium"/><tp:taxon-name-part taxon-name-part-type="species" reg="klonglanense">klonglanense</tp:taxon-name-part></tp:taxon-name></italic>, refers to the district, Klong Lan, where this species was collected.</p></tp:treatment-sec><tp:treatment-sec sec-type="distribution" id="SECID0EW1BK"><title>Distribution.</title><p>Thailand (Kham Phaeng Phet).</p></tp:treatment-sec><tp:treatment-sec sec-type="discussion" id="SECID0E21BK"><title>Discussion.</title><p>This new species is similar to <italic><tp:taxon-name><tp:taxon-name-part taxon-name-part-type="genus" reg="Simulium">S.</tp:taxon-name-part> <tp:taxon-name-part taxon-name-part-type="species" reg="lurauense">lurauense</tp:taxon-name-part></tp:taxon-name></italic> described from Peninsular Malaysia (<xref ref-type="bibr" rid="B21">Takaoka et al. 2011b</xref>) in many characters including the elongate female sensory vesicle, presence of teeth on the outer margin of the female mandible, and similar number of male upper-eye facets. However, it is distinguished from the latter species by the relative length of the female sensory vesicle against the third palpal segment (0.65–0.68 in this new species versus 0.50–0.54 in <italic><tp:taxon-name><tp:taxon-name-part taxon-name-part-type="genus" reg="Simulium">S.</tp:taxon-name-part> <tp:taxon-name-part taxon-name-part-type="species" reg="lurauense">lurauense</tp:taxon-name-part></tp:taxon-name></italic>), and male hind basitarsus (0.9 times as wide as the hind tibia and femur in this new species versus 0.8 times as wide as the hind tibia and 0.7–0.8 times as wide as the hind femur in <italic><tp:taxon-name><tp:taxon-name-part taxon-name-part-type="genus" reg="Simulium">S.</tp:taxon-name-part> <tp:taxon-name-part taxon-name-part-type="species" reg="lurauense">lurauense</tp:taxon-name-part></tp:taxon-name></italic>).</p><p>This new species is similar to <italic><tp:taxon-name><tp:taxon-name-part taxon-name-part-type="genus" reg="Simulium">S.</tp:taxon-name-part> <tp:taxon-name-part taxon-name-part-type="species" reg="quychauense">quychauense</tp:taxon-name-part></tp:taxon-name></italic> Takaoka &amp; Chen from Vietnam, which is known only for the male and pupa (<xref ref-type="bibr" rid="B22">Takaoka et al. 2017a</xref>) in having a similar number of male upper-eye (large) facets and small pupal terminal hooks. However, it is barely distinguished from the latter species by the ventral margin of the ventral plate nearly straight when viewed posteriorly (somewhat convex ventrally in <italic><tp:taxon-name><tp:taxon-name-part taxon-name-part-type="genus" reg="Simulium">S.</tp:taxon-name-part> <tp:taxon-name-part taxon-name-part-type="species" reg="quychauense">quychauense</tp:taxon-name-part></tp:taxon-name></italic>) and pupal abdominal segment 9 with spine-combs (without spine-combs in <italic><tp:taxon-name><tp:taxon-name-part taxon-name-part-type="genus" reg="Simulium">S.</tp:taxon-name-part> <tp:taxon-name-part taxon-name-part-type="species" reg="quychauense">quychauense</tp:taxon-name-part></tp:taxon-name></italic>).</p><p>This new species is similar to <italic><tp:taxon-name><tp:taxon-name-part taxon-name-part-type="genus" reg="Simulium">S.</tp:taxon-name-part> <tp:taxon-name-part taxon-name-part-type="species" reg="thituyenae">thituyenae</tp:taxon-name-part></tp:taxon-name></italic> Takaoka &amp; Pham from Vietnam, which is known only for the female and pupa (<xref ref-type="bibr" rid="B24">Takaoka et al. 2015</xref>), but is barely distinguished from the latter species by the wing length (1.6 mm in this new species versus 2.0 mm in <italic><tp:taxon-name><tp:taxon-name-part taxon-name-part-type="genus" reg="Simulium">S.</tp:taxon-name-part> <tp:taxon-name-part taxon-name-part-type="species" reg="thituyenae">thituyenae</tp:taxon-name-part></tp:taxon-name></italic>), number of the outer teeth of the female mandible (four in this new species versus eight in <italic><tp:taxon-name><tp:taxon-name-part taxon-name-part-type="genus" reg="Simulium">S.</tp:taxon-name-part> <tp:taxon-name-part taxon-name-part-type="species" reg="thituyenae">thituyenae</tp:taxon-name-part></tp:taxon-name></italic>), and the angle of the stalk of the dorsal triplet of the pupal gill against that of the ventral pair of filaments (80–90° in this new species versus 60° in <italic><tp:taxon-name><tp:taxon-name-part taxon-name-part-type="genus" reg="Simulium">S.</tp:taxon-name-part> <tp:taxon-name-part taxon-name-part-type="species" reg="thituyenae">thituyenae</tp:taxon-name-part></tp:taxon-name></italic>).</p></tp:treatment-sec><tp:treatment-sec><!--Section generated to contain objects referenced in tp:taxon-treatment.--><fig id="F25" position="float" orientation="portrait"><object-id xmlns:xlink="http://www.w3.org/1999/xlink" content-type="doi" xlink:type="simple">10.3897/zookeys.950.51298.figure25</object-id><object-id xmlns:xlink="http://www.w3.org/1999/xlink" content-type="arpha" xlink:type="simple">570D29F7-6083-584F-84C5-301758DF0721</object-id><label>Figure 25.</label><caption><p>Schematic illustrations of larval body color patterns (dorsal view). <bold>A</bold><italic><tp:taxon-name><tp:taxon-name-part taxon-name-part-type="genus" reg="Simulium">S.</tp:taxon-name-part> <tp:taxon-name-part taxon-name-part-type="species" reg="teerachanense">teerachanense</tp:taxon-name-part></tp:taxon-name></italic> sp. nov. <bold>B</bold><italic><tp:taxon-name><tp:taxon-name-part taxon-name-part-type="genus" reg="Simulium">S.</tp:taxon-name-part> <tp:taxon-name-part taxon-name-part-type="species" reg="pitasawatae">pitasawatae</tp:taxon-name-part></tp:taxon-name></italic> sp. nov. <bold>C</bold><italic><tp:taxon-name><tp:taxon-name-part taxon-name-part-type="genus" reg="Simulium">S.</tp:taxon-name-part> <tp:taxon-name-part taxon-name-part-type="species" reg="sutheppuiense">sutheppuiense</tp:taxon-name-part></tp:taxon-name></italic> sp. nov. <bold>D</bold><italic><tp:taxon-name><tp:taxon-name-part taxon-name-part-type="genus" reg="Simulium">S.</tp:taxon-name-part> <tp:taxon-name-part taxon-name-part-type="species" reg="asakoae">asakoae</tp:taxon-name-part></tp:taxon-name></italic><bold>E</bold><italic><tp:taxon-name><tp:taxon-name-part taxon-name-part-type="genus" reg="Simulium">S.</tp:taxon-name-part> <tp:taxon-name-part taxon-name-part-type="species" reg="klonglanense">klonglanense</tp:taxon-name-part></tp:taxon-name></italic> sp. nov. <bold>F</bold><italic><tp:taxon-name><tp:taxon-name-part taxon-name-part-type="genus" reg="Simulium">S.</tp:taxon-name-part> <tp:taxon-name-part taxon-name-part-type="species" reg="namdanense">namdanense</tp:taxon-name-part></tp:taxon-name></italic> sp. nov. <bold>G</bold><italic><tp:taxon-name><tp:taxon-name-part taxon-name-part-type="genus" reg="Simulium">S.</tp:taxon-name-part> <tp:taxon-name-part taxon-name-part-type="species" reg="chaowaense">chaowaense</tp:taxon-name-part></tp:taxon-name></italic> sp. nov. <bold>H</bold><italic><tp:taxon-name><tp:taxon-name-part taxon-name-part-type="genus" reg="Simulium">S.</tp:taxon-name-part> <tp:taxon-name-part taxon-name-part-type="species" reg="loeiense">loeiense</tp:taxon-name-part></tp:taxon-name></italic> sp. nov. <bold>I</bold><italic><tp:taxon-name><tp:taxon-name-part taxon-name-part-type="genus" reg="Simulium">S.</tp:taxon-name-part> <tp:taxon-name-part taxon-name-part-type="species" reg="huaimorense">huaimorense</tp:taxon-name-part></tp:taxon-name></italic> sp. nov. <bold>J</bold><italic><tp:taxon-name><tp:taxon-name-part taxon-name-part-type="genus" reg="Simulium">S.</tp:taxon-name-part> <tp:taxon-name-part taxon-name-part-type="species" reg="nanoiense">nanoiense</tp:taxon-name-part></tp:taxon-name></italic> sp. nov. <bold>K</bold><italic><tp:taxon-name><tp:taxon-name-part taxon-name-part-type="genus" reg="Simulium">S.</tp:taxon-name-part> <tp:taxon-name-part taxon-name-part-type="species" reg="junkumae">junkumae</tp:taxon-name-part></tp:taxon-name></italic> sp. nov. <bold>L</bold><italic><tp:taxon-name><tp:taxon-name-part taxon-name-part-type="genus" reg="Simulium">S.</tp:taxon-name-part> <tp:taxon-name-part taxon-name-part-type="species" reg="myanmarense">myanmarense</tp:taxon-name-part></tp:taxon-name></italic><bold>M</bold><italic><tp:taxon-name><tp:taxon-name-part taxon-name-part-type="genus" reg="Simulium">S.</tp:taxon-name-part> <tp:taxon-name-part taxon-name-part-type="species" reg="maewongense">maewongense</tp:taxon-name-part></tp:taxon-name></italic> sp. nov. <bold>N</bold><italic><tp:taxon-name><tp:taxon-name-part taxon-name-part-type="genus" reg="Simulium">S.</tp:taxon-name-part> <tp:taxon-name-part taxon-name-part-type="species" reg="phapeungense">phapeungense</tp:taxon-name-part></tp:taxon-name></italic> sp. nov. <bold>O</bold><italic><tp:taxon-name><tp:taxon-name-part taxon-name-part-type="genus" reg="Simulium">S.</tp:taxon-name-part> <tp:taxon-name-part taxon-name-part-type="species" reg="muangpanense">muangpanense</tp:taxon-name-part></tp:taxon-name></italic> sp. nov. <bold>P</bold><italic><tp:taxon-name><tp:taxon-name-part taxon-name-part-type="genus" reg="Simulium">S.</tp:taxon-name-part> <tp:taxon-name-part taxon-name-part-type="species" reg="maehongsonense">maehongsonense</tp:taxon-name-part></tp:taxon-name></italic> sp. nov. <bold>Q</bold><italic><tp:taxon-name><tp:taxon-name-part taxon-name-part-type="genus" reg="Simulium">S.</tp:taxon-name-part> <tp:taxon-name-part taxon-name-part-type="species" reg="thungchangense">thungchangense</tp:taxon-name-part></tp:taxon-name></italic> sp. nov. <bold>R</bold><italic><tp:taxon-name><tp:taxon-name-part taxon-name-part-type="genus" reg="Simulium">S.</tp:taxon-name-part> <tp:taxon-name-part taxon-name-part-type="species" reg="chiangdaoense">chiangdaoense</tp:taxon-name-part></tp:taxon-name></italic><bold>S</bold><italic><tp:taxon-name><tp:taxon-name-part taxon-name-part-type="genus" reg="Simulium">S.</tp:taxon-name-part> <tp:taxon-name-part taxon-name-part-type="species" reg="inthanonense">inthanonense</tp:taxon-name-part></tp:taxon-name></italic> (morph 1) <bold>T</bold><italic><tp:taxon-name><tp:taxon-name-part taxon-name-part-type="genus" reg="Simulium">S.</tp:taxon-name-part> <tp:taxon-name-part taxon-name-part-type="species" reg="inthanonense">inthanonense</tp:taxon-name-part></tp:taxon-name></italic> (morph 2).</p></caption><graphic xmlns:xlink="http://www.w3.org/1999/xlink" xlink:href="zookeys-950-051-g025.jpg" position="float" orientation="portrait" xlink:type="simple" id="oo_433889.jpg"><uri content-type="original_file" xlink:type="simple">https://binary.pensoft.net/fig/433889</uri></graphic></fig></tp:treatment-sec><ref-list><ref id="B21"><mixed-citation xmlns:xlink="http://www.w3.org/1999/xlink" xlink:type="simple"><person-group><name name-style="western"><surname>Takaoka</surname><given-names>H</given-names></name><name name-style="western"><surname>Sofian-Azirun</surname><given-names>M</given-names></name><name name-style="western"><surname>Hashim</surname><given-names>R</given-names></name><name name-style="western"><surname>Ya’cob</surname><given-names>Z</given-names></name></person-group> (<year>2011b</year>) <article-title>Two new species of <tp:taxon-name><tp:taxon-name-part taxon-name-part-type="genus">Simulium</tp:taxon-name-part> (<tp:taxon-name-part taxon-name-part-type="subgenus">Gomphostilbia</tp:taxon-name-part>)</tp:taxon-name> (<tp:taxon-name><tp:taxon-name-part taxon-name-part-type="order">Diptera</tp:taxon-name-part></tp:taxon-name>: <tp:taxon-name><tp:taxon-name-part taxon-name-part-type="family">Simuliidae</tp:taxon-name-part></tp:taxon-name>) from Peninsular Malaysia, with keys to Peninsular Malaysian members of the <italic><tp:taxon-name><tp:taxon-name-part taxon-name-part-type="genus">Simulium</tp:taxon-name-part> <tp:taxon-name-part taxon-name-part-type="species">ceylonicum</tp:taxon-name-part></tp:taxon-name></italic> species-group.</article-title><source>ZooKeys</source><volume>118</volume>: <fpage>53</fpage>–<lpage>74</lpage>. <ext-link xlink:type="simple" ext-link-type="doi" xlink:href="10.3897/zookeys.118.1552">https://doi.org/10.3897/zookeys.118.1552</ext-link></mixed-citation></ref><ref id="B22"><mixed-citation xmlns:xlink="http://www.w3.org/1999/xlink" xlink:type="simple"><person-group><name name-style="western"><surname>Takaoka</surname><given-names>H</given-names></name><name name-style="western"><surname>Sofian-Azirun</surname><given-names>M</given-names></name><name name-style="western"><surname>Ya’cob</surname><given-names>Z</given-names></name><name name-style="western"><surname>Chen</surname><given-names>CD</given-names></name><name name-style="western"><surname>Lau</surname><given-names>KW</given-names></name><name name-style="western"><surname>Low</surname><given-names>VL</given-names></name><name name-style="western"><surname>Pham</surname><given-names>XD</given-names></name><name name-style="western"><surname>Adler</surname><given-names>PH</given-names></name></person-group> (<year>2017a</year>) The black flies (<tp:taxon-name><tp:taxon-name-part taxon-name-part-type="order">Diptera</tp:taxon-name-part></tp:taxon-name>: <tp:taxon-name><tp:taxon-name-part taxon-name-part-type="family">Simuliidae</tp:taxon-name-part></tp:taxon-name>) of Vietnam. Zootaxa 4261, 1–165. <ext-link xlink:type="simple" ext-link-type="doi" xlink:href="10.11646/zootaxa.4261.1.1">https://doi.org/10.11646/zootaxa.4261.1.1</ext-link></mixed-citation></ref><ref id="B24"><mixed-citation xmlns:xlink="http://www.w3.org/1999/xlink" xlink:type="simple"><person-group><name name-style="western"><surname>Takaoka</surname><given-names>H</given-names></name><name name-style="western"><surname>Sofian-Azirun</surname><given-names>M</given-names></name><name name-style="western"><surname>Ya’cob</surname><given-names>Z</given-names></name><name name-style="western"><surname>Chen</surname><given-names>CD</given-names></name><name name-style="western"><surname>Lau</surname><given-names>KW</given-names></name><name name-style="western"><surname>Pham</surname><given-names>XD</given-names></name></person-group> (<year>2015</year>) <article-title>The black flies (<tp:taxon-name><tp:taxon-name-part taxon-name-part-type="order">Diptera</tp:taxon-name-part></tp:taxon-name>: <tp:taxon-name><tp:taxon-name-part taxon-name-part-type="family">Simuliidae</tp:taxon-name-part></tp:taxon-name>) from Thua Thien Hue and Lam Dong Provinces, Vietnam.</article-title><source>Zootaxa</source><volume>3961</volume>: <fpage>1</fpage>–<lpage>96</lpage>. <ext-link xlink:type="simple" ext-link-type="doi" xlink:href="10.11646/zootaxa.3961.1.1">https://doi.org/10.11646/zootaxa.3961.1.1</ext-link></mixed-citation></ref></ref-list></tp:taxon-treatment>
