# Supplementary material for: Twenty-one new species of the Simulium (Gomphostilbia) asakoae species group (Diptera, Simuliidae) in Thailand, with their genetic relationships
Source: Zookeys. 2020 Jul 20;950:51–152. doi: 10.3897/zookeys.950.51298 (PMC7387366; doi:10.3897/zookeys.950.51298)
Supplement: XML Treatment for Simulium (Gomphostilbia) asakoae [file zookeys.950.51298-treatment25.xml]

<!DOCTYPE tp:taxon-treatment
  PUBLIC "-//TaxonX//DTD Taxonomic Treatment Publishing DTD v0 20100105//EN" "tax-treatment-NSO.dtd">
<tp:taxon-treatment xmlns:tp="http://www.plazi.org/taxpub"><tp:treatment-meta><kwd-group><label>Taxon classification</label><kwd><named-content xmlns:xlink="http://www.w3.org/1999/xlink" content-type="kingdom">Animalia</named-content></kwd><kwd><named-content xmlns:xlink="http://www.w3.org/1999/xlink" content-type="order">Diptera</named-content></kwd><kwd><named-content xmlns:xlink="http://www.w3.org/1999/xlink" content-type="family">Simuliidae</named-content></kwd></kwd-group><mixed-citation publication-type="journal"><person-group><name><surname>Takaoka</surname><given-names>Hiroyuki</given-names></name><name><surname>Srisuka</surname><given-names>Wichai</given-names></name><name><surname>Fukuda</surname><given-names>Masako</given-names></name><name><surname>Saeung</surname><given-names>Atiporn</given-names></name></person-group><article-title>Twenty-one new species of the <italic><tp:taxon-name><tp:taxon-name-part taxon-name-part-type="genus" reg="Simulium">Simulium</tp:taxon-name-part></tp:taxon-name></italic> (<italic><tp:taxon-name><tp:taxon-name-part taxon-name-part-type="genus" reg="Simulium"/><tp:taxon-name-part taxon-name-part-type="subgenus" reg="Gomphostilbia">Gomphostilbia</tp:taxon-name-part></tp:taxon-name></italic>) <italic><tp:taxon-name><tp:taxon-name-part taxon-name-part-type="genus" reg="Simulium"/><tp:taxon-name-part taxon-name-part-type="species" reg="asakoae">asakoae</tp:taxon-name-part></tp:taxon-name></italic> species group (<tp:taxon-name><tp:taxon-name-part taxon-name-part-type="order">Diptera</tp:taxon-name-part></tp:taxon-name>, <tp:taxon-name><tp:taxon-name-part taxon-name-part-type="family">Simuliidae</tp:taxon-name-part></tp:taxon-name>) in Thailand, with their genetic relationships</article-title><source>Zookeys</source><day>20</day><month>7</month><year>2020</year><volume>950</volume><fpage>51</fpage><lpage>152</lpage><pub-id pub-id-type="doi">10.3897/zookeys.950.51298</pub-id></mixed-citation></tp:treatment-meta><tp:nomenclature><tp:taxon-name><object-id xmlns:xlink="http://www.w3.org/1999/xlink" content-type="arpha" xlink:type="simple">FB275C26-8282-5CF7-8D81-79BE020D87D1</object-id>
              <tp:taxon-name-part taxon-name-part-type="genus" reg="Simulium">Simulium</tp:taxon-name-part> (<tp:taxon-name-part taxon-name-part-type="subgenus" reg="Gomphostilbia">Gomphostilbia</tp:taxon-name-part>) <tp:taxon-name-part taxon-name-part-type="species" reg="asakoae">asakoae</tp:taxon-name-part></tp:taxon-name><tp:taxon-authority>Takaoka &amp; Davies, 1995</tp:taxon-authority><tp:nomenclature-citation-list><tp:nomenclature-citation><tp:taxon-name>
                  <tp:taxon-name-part taxon-name-part-type="genus" reg="Simulium">Simulium</tp:taxon-name-part> (<tp:taxon-name-part taxon-name-part-type="subgenus" reg="Gomphostilbia">Gomphostilbia</tp:taxon-name-part>) <tp:taxon-name-part taxon-name-part-type="species" reg="asakoae">asakoae</tp:taxon-name-part></tp:taxon-name><comment><xref ref-type="bibr" rid="B17">Takaoka and Davies 1995</xref>: 55–60 (female, male pupa, and larva).</comment></tp:nomenclature-citation></tp:nomenclature-citation-list></tp:nomenclature><tp:treatment-sec sec-type="Specimens used for DNA analysis" id="SECID0E2QDK"><title>Specimens used for DNA analysis.</title><p>One female, reared from a pupa collected from a stream (width 30 cm, depth 5 cm, bed sandy, moderate flow, pH 6.3, 23.6 °C, exposed to the sun, elevation 1,097 m, <named-content xmlns:xlink="http://www.w3.org/1999/xlink" content-type="dwc:verbatimCoordinates" xlink:type="simple"><named-content content-type="geo-json" specific-use="{&#34;type&#34;:&#34;Point&#34;,&#34;coordinates&#34;:[99.375611,18.834361]}" id="NCID0EERDK" xlink:type="simple">18°50'03.7"N, 99°22'32.2"E</named-content></named-content>), at Pa Miang Village, Chae Hom, Lampang Province, Thailand, 9-VIII-2016, by W. Srisuka (Coll. No. 86); one male, reared from a pupa collected from a stream (width 5 m, depth 25 cm, pH 6.9, 22.1 °C, moderate flow, bed sandy, partially shade, elevation 759 m, <named-content xmlns:xlink="http://www.w3.org/1999/xlink" content-type="dwc:verbatimCoordinates" xlink:type="simple"><named-content content-type="geo-json" specific-use="{&#34;type&#34;:&#34;Point&#34;,&#34;coordinates&#34;:[99.105528,16.317000]}" id="NCID0EMRDK" xlink:type="simple">16°19'01.2"N, 99°06'19.9"E</named-content></named-content>) near Tao Dam Waterfall, Klong Lan, Kam Phaeng Phet Province, Thailand, 20-XII-2016, by W. Srisuka (Coll. No. 145); one female and one male, reared from pupae collected from a stream (width 2.5 m, depth 30 cm, moderate flow, bed sandy, partially shaded, pH 5.9, 19 °C, elevation 1,293 m, <named-content xmlns:xlink="http://www.w3.org/1999/xlink" content-type="dwc:verbatimCoordinates" xlink:type="simple"><named-content content-type="geo-json" specific-use="{&#34;type&#34;:&#34;Point&#34;,&#34;coordinates&#34;:[101.058139,16.980417]}" id="NCID0EURDK" xlink:type="simple">16°58'49.5"N, 101°03'29.3"E</named-content></named-content>) at Rangkla Village, Nakhon Thai District, Phitsanulok Province, Thailand, 18-VI-2019, by W. Srisuka (Coll. No. 200); one female reared from a pupa and one mature larva collected from a stream (width 50 cm, depth 16 cm, moderate flow, bed sandy, pH 7.3, 21 °C, elevation 1,231 m, <named-content xmlns:xlink="http://www.w3.org/1999/xlink" content-type="dwc:verbatimCoordinates" xlink:type="simple"><named-content content-type="geo-json" specific-use="{&#34;type&#34;:&#34;Point&#34;,&#34;coordinates&#34;:[98.525139,18.537861]}" id="NCID0E3RDK" xlink:type="simple">18°32'16.3"N, 98°31'30.5"E</named-content></named-content>) at Khun Klang Village, Doi Inthanon National Park, Chiang Mai Province, northern Thailand, 24-VII-2019, by W. Srisuka (Coll. No. 201).</p></tp:treatment-sec><ref-list><ref id="B17"><mixed-citation xmlns:xlink="http://www.w3.org/1999/xlink" xlink:type="simple"><person-group><name name-style="western"><surname>Takaoka</surname><given-names>H</given-names></name><name name-style="western"><surname>Davies</surname><given-names>DM</given-names></name></person-group> (<year>1995</year>) The Black Flies (<tp:taxon-name><tp:taxon-name-part taxon-name-part-type="order">Diptera</tp:taxon-name-part></tp:taxon-name>: <tp:taxon-name><tp:taxon-name-part taxon-name-part-type="family">Simuliidae</tp:taxon-name-part></tp:taxon-name>) of West Malaysia. Kyushu University Press, Fukuoka, Japan, viii + 175 pp.</mixed-citation></ref></ref-list></tp:taxon-treatment>
